# Supplementary material for: Age-related erosion of X chromosome inactivation in human tissues
Source: bioRxiv. 2026 Jul 1:2025.12.09.693282. Preprint. [Version 2] doi: 10.64898/2025.12.09.693282 (PMC13345331; doi:10.64898/2025.12.09.693282)
Supplement: Supplement 1 [file media-1.xlsx]

## Sheet: Table_S1
			model includes						data available						model results									model comparisons
Gene	XCI status		XCI mosaicism	mosaicism uncertainty	participant	tissue	allele count		N samples	N participants	N tissues		model run info		age estimate	std.error	statistic	df	p.value	p.adj	conf.low	conf.high		AIC	aic_rank	delta_aic	best_aic
ABCB7	silenced		TRUE	TRUE	TRUE	TRUE	TRUE		5	5	5		failed		NA	NA	NA	NA	NA	NA	NA	NA		NA	NA	NA	NA
ABCB7	silenced		FALSE	TRUE	TRUE	TRUE	TRUE		5	5	5		failed		NA	NA	NA	NA	NA	NA	NA	NA		NA	NA	NA	NA
ABCB7	silenced		TRUE	FALSE	TRUE	TRUE	TRUE		5	5	5		failed		NA	NA	NA	NA	NA	NA	NA	NA		NA	NA	NA	NA
ABCB7	silenced		FALSE	FALSE	TRUE	TRUE	TRUE		5	5	5		failed		NA	NA	NA	NA	NA	NA	NA	NA		NA	NA	NA	NA
ABCB7	silenced		TRUE	TRUE	FALSE	TRUE	TRUE		5	5	5		failed		NA	NA	NA	NA	NA	NA	NA	NA		NA	NA	NA	NA
ABCB7	silenced		FALSE	TRUE	FALSE	TRUE	TRUE		5	5	5		failed		NA	NA	NA	NA	NA	NA	NA	NA		NA	NA	NA	NA
ABCB7	silenced		TRUE	FALSE	FALSE	TRUE	TRUE		5	5	5		failed		NA	NA	NA	NA	NA	NA	NA	NA		NA	NA	NA	NA
ABCB7	silenced		FALSE	FALSE	FALSE	TRUE	TRUE		5	5	5		failed		NA	NA	NA	NA	NA	NA	NA	NA		NA	NA	NA	NA
ABCB7	silenced		TRUE	TRUE	TRUE	FALSE	TRUE		5	5	5		failed		NA	NA	NA	NA	NA	NA	NA	NA		NA	NA	NA	NA
ABCB7	silenced		FALSE	TRUE	TRUE	FALSE	TRUE		5	5	5		failed		NA	NA	NA	NA	NA	NA	NA	NA		NA	NA	NA	NA
ABCB7	silenced		TRUE	FALSE	TRUE	FALSE	TRUE		5	5	5		failed		NA	NA	NA	NA	NA	NA	NA	NA		NA	NA	NA	NA
ABCB7	silenced		FALSE	FALSE	TRUE	FALSE	TRUE		5	5	5		failed		NA	NA	NA	NA	NA	NA	NA	NA		NA	NA	NA	NA
ABCB7	silenced		TRUE	TRUE	FALSE	FALSE	TRUE		5	5	5		lm		-1.88188	NA	NA	NA	NA	NA	NA	NA		-Inf	NA	-Inf	TRUE
ABCB7	silenced		FALSE	TRUE	FALSE	FALSE	TRUE		5	5	5		lm		-0.779317	0.765906	-1.01751	NA	0.494475	0.99151	-10.5111	8.95244		18.6961	7	3.91663	FALSE
ABCB7	silenced		TRUE	FALSE	FALSE	FALSE	TRUE		5	5	5		lm		-0.774699	0.64476	-1.20153	NA	0.441885	0.883334	-8.96715	7.41776		18.2291	6	3.44968	FALSE
ABCB7	silenced		FALSE	FALSE	FALSE	FALSE	TRUE		5	5	5		lm		-0.784522	0.477192	-1.64404	NA	0.241892	0.598977	-2.83771	1.26867		16.6971	3	1.91766	TRUE
ABCB7	silenced		TRUE	TRUE	TRUE	TRUE	FALSE		5	5	5		failed		NA	NA	NA	NA	NA	NA	NA	NA		NA	NA	NA	NA
ABCB7	silenced		FALSE	TRUE	TRUE	TRUE	FALSE		5	5	5		failed		NA	NA	NA	NA	NA	NA	NA	NA		NA	NA	NA	NA
ABCB7	silenced		TRUE	FALSE	TRUE	TRUE	FALSE		5	5	5		failed		NA	NA	NA	NA	NA	NA	NA	NA		NA	NA	NA	NA
ABCB7	silenced		FALSE	FALSE	TRUE	TRUE	FALSE		5	5	5		failed		NA	NA	NA	NA	NA	NA	NA	NA		NA	NA	NA	NA
ABCB7	silenced		TRUE	TRUE	FALSE	TRUE	FALSE		5	5	5		failed		NA	NA	NA	NA	NA	NA	NA	NA		NA	NA	NA	NA
ABCB7	silenced		FALSE	TRUE	FALSE	TRUE	FALSE		5	5	5		failed		NA	NA	NA	NA	NA	NA	NA	NA		NA	NA	NA	NA
ABCB7	silenced		TRUE	FALSE	FALSE	TRUE	FALSE		5	5	5		failed		NA	NA	NA	NA	NA	NA	NA	NA		NA	NA	NA	NA
ABCB7	silenced		FALSE	FALSE	FALSE	TRUE	FALSE		5	5	5		failed		NA	NA	NA	NA	NA	NA	NA	NA		NA	NA	NA	NA
ABCB7	silenced		TRUE	TRUE	TRUE	FALSE	FALSE		5	5	5		failed		NA	NA	NA	NA	NA	NA	NA	NA		NA	NA	NA	NA
ABCB7	silenced		FALSE	TRUE	TRUE	FALSE	FALSE		5	5	5		failed		NA	NA	NA	NA	NA	NA	NA	NA		NA	NA	NA	NA
ABCB7	silenced		TRUE	FALSE	TRUE	FALSE	FALSE		5	5	5		failed		NA	NA	NA	NA	NA	NA	NA	NA		NA	NA	NA	NA
ABCB7	silenced		FALSE	FALSE	TRUE	FALSE	FALSE		5	5	5		failed		NA	NA	NA	NA	NA	NA	NA	NA		NA	NA	NA	NA
ABCB7	silenced		TRUE	TRUE	FALSE	FALSE	FALSE		5	5	5		lm		-1.16118	0.927684	-1.25169	NA	0.429133	0.991417	-12.9485	10.6262		17.3614	5	2.5819	FALSE
ABCB7	silenced		FALSE	TRUE	FALSE	FALSE	FALSE		5	5	5		lm		-0.751474	0.460174	-1.63302	NA	0.244066	0.916209	-2.73145	1.2285		16.7195	4	1.94006	TRUE
ABCB7	silenced		TRUE	FALSE	FALSE	FALSE	FALSE		5	5	5		lm		-0.799068	0.461282	-1.73228	NA	0.225363	0.627548	-2.7838	1.18567		16.4844	2	1.70498	TRUE
ABCB7	silenced		FALSE	FALSE	FALSE	FALSE	FALSE		5	5	5		lm		-0.759176	0.375789	-2.02022	NA	0.136628	0.385041	-1.9551	0.436753		14.7795	1	0	TRUE
ABCD1	silenced		TRUE	TRUE	TRUE	TRUE	TRUE		26	9	23		lmer_singular		0.0731001	0.117476	0.622255	7.80046	0.551524	1	-0.199011	0.345211		84.1909	31	6.52024	FALSE
ABCD1	silenced		FALSE	TRUE	TRUE	TRUE	TRUE		26	9	23		lmer_singular		0.106708	0.114655	0.93069	7.36493	0.381508	0.999588	-0.161708	0.375124		83.5371	29	5.86639	FALSE
ABCD1	silenced		TRUE	FALSE	TRUE	TRUE	TRUE		26	9	23		lmer_singular		0.0919299	0.117544	0.782089	7.27405	0.45886	0.934508	-0.183909	0.367769		82.5231	24	4.85245	FALSE
ABCD1	silenced		FALSE	FALSE	TRUE	TRUE	TRUE		26	9	23		lmer_singular		0.100909	0.109935	0.91789	8.49171	0.384006	0.79755	-0.15007	0.351887		81.6207	21	3.94999	FALSE
ABCD1	silenced		TRUE	TRUE	FALSE	TRUE	TRUE		26	9	23		lmer		0.0731001	0.117476	0.622256	7.80046	0.551524	0.99153	-0.199011	0.345211		82.1909	22	4.52024	FALSE
ABCD1	silenced		FALSE	TRUE	FALSE	TRUE	TRUE		26	9	23		lmer		0.106708	0.114655	0.93069	7.36493	0.381508	0.912179	-0.161708	0.375124		81.5371	17	3.86639	FALSE
ABCD1	silenced		TRUE	FALSE	FALSE	TRUE	TRUE		26	9	23		lmer		0.0919299	0.117544	0.782089	7.27405	0.45886	0.846023	-0.183909	0.367769		80.5231	10	2.85245	FALSE
ABCD1	silenced		FALSE	FALSE	FALSE	TRUE	TRUE		26	9	23		lmer		0.100909	0.109935	0.917891	8.49173	0.384005	0.679466	-0.15007	0.351887		79.6207	7	1.94999	TRUE
ABCD1	silenced		TRUE	TRUE	TRUE	FALSE	TRUE		26	9	23		lmer_singular		0.0344914	0.19534	0.176571	26	0.861213	1	-0.367035	0.436018		84.8959	32	7.22518	FALSE
ABCD1	silenced		FALSE	TRUE	TRUE	FALSE	TRUE		26	9	23		lmer_singular		0.0720107	0.192513	0.374057	26	0.711395	0.999463	-0.323705	0.467726		83.5736	30	5.90292	FALSE
ABCD1	silenced		TRUE	FALSE	TRUE	FALSE	TRUE		26	9	23		lmer_singular		0.0324133	0.190725	0.169948	26	0.866367	1	-0.359628	0.424454		82.8983	28	5.2276	FALSE
ABCD1	silenced		FALSE	FALSE	TRUE	FALSE	TRUE		26	9	23		lmer_singular		0.0595277	0.196256	0.303316	26	0.764063	0.996172	-0.343883	0.462938		82.6726	25	5.00194	FALSE
ABCD1	silenced		TRUE	TRUE	FALSE	FALSE	TRUE		26	9	23		lm		0.0344914	0.217354	0.158688	NA	0.875431	0.974705	-0.417521	0.486504		82.8959	26	5.22518	FALSE
ABCD1	silenced		FALSE	TRUE	FALSE	FALSE	TRUE		26	9	23		lm		0.0720107	0.209283	0.344082	NA	0.734051	0.99151	-0.362016	0.506038		81.5736	18	3.90292	FALSE
ABCD1	silenced		TRUE	FALSE	FALSE	FALSE	TRUE		26	9	23		lm		0.0324133	0.20734	0.156329	NA	0.877199	0.945896	-0.397583	0.46241		80.8983	15	3.2276	FALSE
ABCD1	silenced		FALSE	FALSE	FALSE	FALSE	TRUE		26	9	23		lm		0.0595277	0.208663	0.285281	NA	0.777982	0.927594	-0.372125	0.491181		80.6726	12	3.00194	FALSE
ABCD1	silenced		TRUE	TRUE	TRUE	TRUE	FALSE		26	9	23		lmer_singular		0.0715677	0.117191	0.610693	7.68646	0.559023	1	-0.200606	0.343742		82.2617	23	4.59098	FALSE
ABCD1	silenced		FALSE	TRUE	TRUE	TRUE	FALSE		26	9	23		lmer_singular		0.105041	0.113957	0.921759	7.34616	0.385926	0.999648	-0.161872	0.371955		81.6081	20	3.93739	FALSE
ABCD1	silenced		TRUE	FALSE	TRUE	TRUE	FALSE		26	9	23		lmer_singular		0.0912816	0.117562	0.776455	7.08958	0.462594	0.896529	-0.185998	0.368561		80.6305	11	2.95985	FALSE
ABCD1	silenced		FALSE	FALSE	TRUE	TRUE	FALSE		26	9	23		lmer_singular		0.10015	0.109767	0.912389	8.43843	0.386887	0.831909	-0.150702	0.351002		79.6707	8	2	TRUE
ABCD1	silenced		TRUE	TRUE	FALSE	TRUE	FALSE		26	9	23		lmer		0.0715677	0.117191	0.610693	7.68647	0.559023	1	-0.200606	0.343741		80.2617	9	2.59098	FALSE
ABCD1	silenced		FALSE	TRUE	FALSE	TRUE	FALSE		26	9	23		lmer		0.105041	0.113957	0.921759	7.34616	0.385926	1	-0.161872	0.371955		79.6081	6	1.93739	TRUE
ABCD1	silenced		TRUE	FALSE	FALSE	TRUE	FALSE		26	9	23		lmer		0.0912816	0.117562	0.776455	7.08958	0.462594	0.806105	-0.185998	0.368561		78.6305	2	0.959851	TRUE
ABCD1	silenced		FALSE	FALSE	FALSE	TRUE	FALSE		26	9	23		lmer		0.10015	0.109767	0.912389	8.43843	0.386887	0.664278	-0.150702	0.351002		77.6707	1	0	TRUE
ABCD1	silenced		TRUE	TRUE	TRUE	FALSE	FALSE		26	9	23		lmer_singular		0.0346051	0.195268	0.177218	26	0.86071	1	-0.366774	0.435984		82.8963	27	5.22563	FALSE
ABCD1	silenced		FALSE	TRUE	TRUE	FALSE	FALSE		26	9	23		lmer_singular		0.0736419	0.19221	0.383133	26	0.704736	0.999618	-0.321451	0.468735		81.5922	19	3.92152	FALSE
ABCD1	silenced		TRUE	FALSE	TRUE	FALSE	FALSE		26	9	23		lmer_singular		0.032578	0.190247	0.171241	26	0.86536	1	-0.35848	0.423636		80.8984	16	3.22775	FALSE
ABCD1	silenced		FALSE	FALSE	TRUE	FALSE	FALSE		26	9	23		lmer_singular		0.0595693	0.195768	0.304286	26	0.763332	0.995159	-0.342837	0.461976		80.6726	13	3.00195	FALSE
ABCD1	silenced		TRUE	TRUE	FALSE	FALSE	FALSE		26	9	23		lm		0.0346051	0.212279	0.163017	NA	0.871993	0.991417	-0.405634	0.474844		80.8963	14	3.22563	FALSE
ABCD1	silenced		FALSE	TRUE	FALSE	FALSE	FALSE		26	9	23		lm		0.0736419	0.204361	0.360352	NA	0.721872	0.999159	-0.349111	0.496395		79.5922	5	1.92152	TRUE
ABCD1	silenced		TRUE	FALSE	FALSE	FALSE	FALSE		26	9	23		lm		0.032578	0.202274	0.161059	NA	0.873453	0.982315	-0.385858	0.451014		78.8984	4	1.22775	TRUE
ABCD1	silenced		FALSE	FALSE	FALSE	FALSE	FALSE		26	9	23		lm		0.0595693	0.203762	0.292348	NA	0.772533	0.933059	-0.360974	0.480113		78.6726	3	1.00195	TRUE
ACE2	escape		TRUE	TRUE	TRUE	TRUE	TRUE		1	1	1		skipped_n_ind<=3		NA	NA	NA	NA	NA	NA	NA	NA		NA	NA	NA	NA
ACE2	escape		FALSE	TRUE	TRUE	TRUE	TRUE		1	1	1		skipped_n_ind<=3		NA	NA	NA	NA	NA	NA	NA	NA		NA	NA	NA	NA
ACE2	escape		TRUE	FALSE	TRUE	TRUE	TRUE		1	1	1		skipped_n_ind<=3		NA	NA	NA	NA	NA	NA	NA	NA		NA	NA	NA	NA
ACE2	escape		FALSE	FALSE	TRUE	TRUE	TRUE		1	1	1		skipped_n_ind<=3		NA	NA	NA	NA	NA	NA	NA	NA		NA	NA	NA	NA
ACE2	escape		TRUE	TRUE	FALSE	TRUE	TRUE		1	1	1		skipped_n_ind<=3		NA	NA	NA	NA	NA	NA	NA	NA		NA	NA	NA	NA
ACE2	escape		FALSE	TRUE	FALSE	TRUE	TRUE		1	1	1		skipped_n_ind<=3		NA	NA	NA	NA	NA	NA	NA	NA		NA	NA	NA	NA
ACE2	escape		TRUE	FALSE	FALSE	TRUE	TRUE		1	1	1		skipped_n_ind<=3		NA	NA	NA	NA	NA	NA	NA	NA		NA	NA	NA	NA
ACE2	escape		FALSE	FALSE	FALSE	TRUE	TRUE		1	1	1		skipped_n_ind<=3		NA	NA	NA	NA	NA	NA	NA	NA		NA	NA	NA	NA
ACE2	escape		TRUE	TRUE	TRUE	FALSE	TRUE		1	1	1		skipped_n_ind<=3		NA	NA	NA	NA	NA	NA	NA	NA		NA	NA	NA	NA
ACE2	escape		FALSE	TRUE	TRUE	FALSE	TRUE		1	1	1		skipped_n_ind<=3		NA	NA	NA	NA	NA	NA	NA	NA		NA	NA	NA	NA
ACE2	escape		TRUE	FALSE	TRUE	FALSE	TRUE		1	1	1		skipped_n_ind<=3		NA	NA	NA	NA	NA	NA	NA	NA		NA	NA	NA	NA
ACE2	escape		FALSE	FALSE	TRUE	FALSE	TRUE		1	1	1		skipped_n_ind<=3		NA	NA	NA	NA	NA	NA	NA	NA		NA	NA	NA	NA
ACE2	escape		TRUE	TRUE	FALSE	FALSE	TRUE		1	1	1		skipped_n_ind<=3		NA	NA	NA	NA	NA	NA	NA	NA		NA	NA	NA	NA
ACE2	escape		FALSE	TRUE	FALSE	FALSE	TRUE		1	1	1		skipped_n_ind<=3		NA	NA	NA	NA	NA	NA	NA	NA		NA	NA	NA	NA
ACE2	escape		TRUE	FALSE	FALSE	FALSE	TRUE		1	1	1		skipped_n_ind<=3		NA	NA	NA	NA	NA	NA	NA	NA		NA	NA	NA	NA
ACE2	escape		FALSE	FALSE	FALSE	FALSE	TRUE		1	1	1		skipped_n_ind<=3		NA	NA	NA	NA	NA	NA	NA	NA		NA	NA	NA	NA
ACE2	escape		TRUE	TRUE	TRUE	TRUE	FALSE		1	1	1		skipped_n_ind<=3		NA	NA	NA	NA	NA	NA	NA	NA		NA	NA	NA	NA
ACE2	escape		FALSE	TRUE	TRUE	TRUE	FALSE		1	1	1		skipped_n_ind<=3		NA	NA	NA	NA	NA	NA	NA	NA		NA	NA	NA	NA
ACE2	escape		TRUE	FALSE	TRUE	TRUE	FALSE		1	1	1		skipped_n_ind<=3		NA	NA	NA	NA	NA	NA	NA	NA		NA	NA	NA	NA
ACE2	escape		FALSE	FALSE	TRUE	TRUE	FALSE		1	1	1		skipped_n_ind<=3		NA	NA	NA	NA	NA	NA	NA	NA		NA	NA	NA	NA
ACE2	escape		TRUE	TRUE	FALSE	TRUE	FALSE		1	1	1		skipped_n_ind<=3		NA	NA	NA	NA	NA	NA	NA	NA		NA	NA	NA	NA
ACE2	escape		FALSE	TRUE	FALSE	TRUE	FALSE		1	1	1		skipped_n_ind<=3		NA	NA	NA	NA	NA	NA	NA	NA		NA	NA	NA	NA
ACE2	escape		TRUE	FALSE	FALSE	TRUE	FALSE		1	1	1		skipped_n_ind<=3		NA	NA	NA	NA	NA	NA	NA	NA		NA	NA	NA	NA
ACE2	escape		FALSE	FALSE	FALSE	TRUE	FALSE		1	1	1		skipped_n_ind<=3		NA	NA	NA	NA	NA	NA	NA	NA		NA	NA	NA	NA
ACE2	escape		TRUE	TRUE	TRUE	FALSE	FALSE		1	1	1		skipped_n_ind<=3		NA	NA	NA	NA	NA	NA	NA	NA		NA	NA	NA	NA
ACE2	escape		FALSE	TRUE	TRUE	FALSE	FALSE		1	1	1		skipped_n_ind<=3		NA	NA	NA	NA	NA	NA	NA	NA		NA	NA	NA	NA
ACE2	escape		TRUE	FALSE	TRUE	FALSE	FALSE		1	1	1		skipped_n_ind<=3		NA	NA	NA	NA	NA	NA	NA	NA		NA	NA	NA	NA
ACE2	escape		FALSE	FALSE	TRUE	FALSE	FALSE		1	1	1		skipped_n_ind<=3		NA	NA	NA	NA	NA	NA	NA	NA		NA	NA	NA	NA
ACE2	escape		TRUE	TRUE	FALSE	FALSE	FALSE		1	1	1		skipped_n_ind<=3		NA	NA	NA	NA	NA	NA	NA	NA		NA	NA	NA	NA
ACE2	escape		FALSE	TRUE	FALSE	FALSE	FALSE		1	1	1		skipped_n_ind<=3		NA	NA	NA	NA	NA	NA	NA	NA		NA	NA	NA	NA
ACE2	escape		TRUE	FALSE	FALSE	FALSE	FALSE		1	1	1		skipped_n_ind<=3		NA	NA	NA	NA	NA	NA	NA	NA		NA	NA	NA	NA
ACE2	escape		FALSE	FALSE	FALSE	FALSE	FALSE		1	1	1		skipped_n_ind<=3		NA	NA	NA	NA	NA	NA	NA	NA		NA	NA	NA	NA
ACOT9	silenced		TRUE	TRUE	TRUE	TRUE	TRUE		58	17	49		lmer		-0.0322538	0.20836	-0.154798	8.60685	0.880549	1	-0.506899	0.442391		158.182	15	5.3906	FALSE
ACOT9	silenced		FALSE	TRUE	TRUE	TRUE	TRUE		58	17	49		lmer		-0.029302	0.208639	-0.140444	8.60026	0.891543	0.999588	-0.504641	0.446037		156.373	10	3.58165	FALSE
ACOT9	silenced		TRUE	FALSE	TRUE	TRUE	TRUE		58	17	49		lmer_singular		0.0672973	0.198944	0.338272	3.79463	0.75304	1	-0.497053	0.631648		164.962	24	12.1703	FALSE
ACOT9	silenced		FALSE	FALSE	TRUE	TRUE	TRUE		58	17	49		lmer_singular		0.202765	0.210166	0.964784	1.45398	0.467326	0.844203	-1.11934	1.52487		172.928	32	20.1368	FALSE
ACOT9	silenced		TRUE	TRUE	FALSE	TRUE	TRUE		58	17	49		lmer		-0.0383027	0.130567	-0.293356	25.5899	0.771616	0.99153	-0.306897	0.230292		158.458	16	5.66607	FALSE
ACOT9	silenced		FALSE	TRUE	FALSE	TRUE	TRUE		58	17	49		lmer		-0.04235	0.131858	-0.32118	30.1393	0.750291	1	-0.311587	0.226887		156.611	13	3.81942	FALSE
ACOT9	silenced		TRUE	FALSE	FALSE	TRUE	TRUE		58	17	49		lmer_singular		0.0861532	0.129293	0.66634	58	0.507836	0.870267	-0.172655	0.344962		163.357	22	10.5654	FALSE
ACOT9	silenced		FALSE	FALSE	FALSE	TRUE	TRUE		58	17	49		lmer_singular		0.228067	0.131442	1.73512	58	0.0880307	0.348296	-0.035042	0.491176		170.651	29	17.8595	FALSE
ACOT9	silenced		TRUE	TRUE	TRUE	FALSE	TRUE		58	17	49		lmer		-0.0322254	0.208374	-0.154651	8.67952	0.880632	1	-0.506267	0.441816		156.182	9	3.39061	FALSE
ACOT9	silenced		FALSE	TRUE	TRUE	FALSE	TRUE		58	17	49		lmer		-0.0288902	0.209009	-0.138225	8.68274	0.893215	0.999463	-0.504347	0.446567		154.377	3	1.58528	TRUE
ACOT9	silenced		TRUE	FALSE	TRUE	FALSE	TRUE		58	17	49		lmer		0.0672973	0.198944	0.338272	3.79463	0.75304	1	-0.497053	0.631648		162.962	21	10.1703	FALSE
ACOT9	silenced		FALSE	FALSE	TRUE	FALSE	TRUE		58	17	49		lmer_singular		0.228067	0.131442	1.73512	58	0.0880307	0.481418	-0.035042	0.491176		170.651	29	17.8595	FALSE
ACOT9	silenced		TRUE	TRUE	FALSE	FALSE	TRUE		58	17	49		lm		-0.0366589	0.136	-0.269551	NA	0.788553	0.974705	-0.30944	0.236123		156.459	11	3.66765	FALSE
ACOT9	silenced		FALSE	TRUE	FALSE	FALSE	TRUE		58	17	49		lm		-0.0379492	0.134891	-0.281332	NA	0.779531	0.99151	-0.30839	0.232492		154.628	5	1.8361	TRUE
ACOT9	silenced		TRUE	FALSE	FALSE	FALSE	TRUE		58	17	49		lm		0.0861532	0.133996	0.642952	NA	0.522976	0.909849	-0.182493	0.3548		161.357	18	8.56538	FALSE
ACOT9	silenced		FALSE	FALSE	FALSE	FALSE	TRUE		58	17	49		lm		0.228067	0.134979	1.68965	NA	0.0967564	0.393688	-0.0424366	0.49857		168.651	26	15.8595	FALSE
ACOT9	silenced		TRUE	TRUE	TRUE	TRUE	FALSE		58	17	49		lmer_singular		-0.00626845	0.182244	-0.034396	6.66538	0.973569	1	-0.441631	0.429094		157.144	14	4.35229	FALSE
ACOT9	silenced		FALSE	TRUE	TRUE	TRUE	FALSE		58	17	49		lmer		-0.00590901	0.183464	-0.0322081	6.87084	0.975222	0.999648	-0.44139	0.429572		155.232	8	2.4402	FALSE
ACOT9	silenced		TRUE	FALSE	TRUE	TRUE	FALSE		58	17	49		lmer_singular		0.0949338	0.124341	0.763493	58	0.448264	0.885754	-0.153963	0.34383		163.418	23	10.626	FALSE
ACOT9	silenced		FALSE	FALSE	TRUE	TRUE	FALSE		58	17	49		lmer_singular		0.217636	0.128159	1.69817	58	0.0948349	0.547419	-0.0389022	0.474174		170.774	31	17.982	FALSE
ACOT9	silenced		TRUE	TRUE	FALSE	TRUE	FALSE		58	17	49		lmer		-0.0465278	0.12852	-0.362028	40.9502	0.719193	1	-0.306089	0.213033		156.53	12	3.73828	FALSE
ACOT9	silenced		FALSE	TRUE	FALSE	TRUE	FALSE		58	17	49		lmer		-0.0551233	0.129276	-0.426399	47.1896	0.671756	1	-0.315166	0.20492		154.745	6	1.9533	TRUE
ACOT9	silenced		TRUE	FALSE	FALSE	TRUE	FALSE		58	17	49		lmer_singular		0.0949338	0.124341	0.763493	58	0.448264	0.793809	-0.153963	0.34383		161.418	19	8.62595	FALSE
ACOT9	silenced		FALSE	FALSE	FALSE	TRUE	FALSE		58	17	49		lmer_singular		0.217636	0.128159	1.69817	58	0.0948349	0.338431	-0.0389022	0.474174		168.774	27	15.982	FALSE
ACOT9	silenced		TRUE	TRUE	TRUE	FALSE	FALSE		58	17	49		lmer		-0.00626845	0.182244	-0.034396	6.66538	0.973569	1	-0.441631	0.429094		155.144	7	2.35229	FALSE
ACOT9	silenced		FALSE	TRUE	TRUE	FALSE	FALSE		58	17	49		lmer		-0.0058456	0.183529	-0.031851	6.98156	0.975482	0.999618	-0.440056	0.428365		153.232	2	0.440306	TRUE
ACOT9	silenced		TRUE	FALSE	TRUE	FALSE	FALSE		58	17	49		lmer_singular		0.0949338	0.124341	0.763493	58	0.448264	0.980136	-0.153963	0.34383		161.418	19	8.62595	FALSE
ACOT9	silenced		FALSE	FALSE	TRUE	FALSE	FALSE		58	17	49		lmer_singular		0.217636	0.128159	1.69817	58	0.0948349	0.530772	-0.0389022	0.474174		168.774	27	15.982	FALSE
ACOT9	silenced		TRUE	TRUE	FALSE	FALSE	FALSE		58	17	49		lm		-0.0433172	0.132507	-0.326906	NA	0.745003	0.991417	-0.308977	0.222343		154.536	4	1.74455	TRUE
ACOT9	silenced		FALSE	TRUE	FALSE	FALSE	FALSE		58	17	49		lm		-0.0484399	0.131173	-0.369283	NA	0.713335	0.999159	-0.311316	0.214436		152.792	1	0	TRUE
ACOT9	silenced		TRUE	FALSE	FALSE	FALSE	FALSE		58	17	49		lm		0.0949338	0.127688	0.743486	NA	0.460352	0.869552	-0.160958	0.350825		159.418	17	6.62595	FALSE
ACOT9	silenced		FALSE	FALSE	FALSE	FALSE	FALSE		58	17	49		lm		0.217636	0.130427	1.66864	NA	0.100772	0.373403	-0.0436417	0.478914		166.774	25	13.982	FALSE
ADGRG2	other		TRUE	TRUE	TRUE	TRUE	TRUE		1	1	1		skipped_n_ind<=3		NA	NA	NA	NA	NA	NA	NA	NA		NA	NA	NA	NA
ADGRG2	other		FALSE	TRUE	TRUE	TRUE	TRUE		1	1	1		skipped_n_ind<=3		NA	NA	NA	NA	NA	NA	NA	NA		NA	NA	NA	NA
ADGRG2	other		TRUE	FALSE	TRUE	TRUE	TRUE		1	1	1		skipped_n_ind<=3		NA	NA	NA	NA	NA	NA	NA	NA		NA	NA	NA	NA
ADGRG2	other		FALSE	FALSE	TRUE	TRUE	TRUE		1	1	1		skipped_n_ind<=3		NA	NA	NA	NA	NA	NA	NA	NA		NA	NA	NA	NA
ADGRG2	other		TRUE	TRUE	FALSE	TRUE	TRUE		1	1	1		skipped_n_ind<=3		NA	NA	NA	NA	NA	NA	NA	NA		NA	NA	NA	NA
ADGRG2	other		FALSE	TRUE	FALSE	TRUE	TRUE		1	1	1		skipped_n_ind<=3		NA	NA	NA	NA	NA	NA	NA	NA		NA	NA	NA	NA
ADGRG2	other		TRUE	FALSE	FALSE	TRUE	TRUE		1	1	1		skipped_n_ind<=3		NA	NA	NA	NA	NA	NA	NA	NA		NA	NA	NA	NA
ADGRG2	other		FALSE	FALSE	FALSE	TRUE	TRUE		1	1	1		skipped_n_ind<=3		NA	NA	NA	NA	NA	NA	NA	NA		NA	NA	NA	NA
ADGRG2	other		TRUE	TRUE	TRUE	FALSE	TRUE		1	1	1		skipped_n_ind<=3		NA	NA	NA	NA	NA	NA	NA	NA		NA	NA	NA	NA
ADGRG2	other		FALSE	TRUE	TRUE	FALSE	TRUE		1	1	1		skipped_n_ind<=3		NA	NA	NA	NA	NA	NA	NA	NA		NA	NA	NA	NA
ADGRG2	other		TRUE	FALSE	TRUE	FALSE	TRUE		1	1	1		skipped_n_ind<=3		NA	NA	NA	NA	NA	NA	NA	NA		NA	NA	NA	NA
ADGRG2	other		FALSE	FALSE	TRUE	FALSE	TRUE		1	1	1		skipped_n_ind<=3		NA	NA	NA	NA	NA	NA	NA	NA		NA	NA	NA	NA
ADGRG2	other		TRUE	TRUE	FALSE	FALSE	TRUE		1	1	1		skipped_n_ind<=3		NA	NA	NA	NA	NA	NA	NA	NA		NA	NA	NA	NA
ADGRG2	other		FALSE	TRUE	FALSE	FALSE	TRUE		1	1	1		skipped_n_ind<=3		NA	NA	NA	NA	NA	NA	NA	NA		NA	NA	NA	NA
ADGRG2	other		TRUE	FALSE	FALSE	FALSE	TRUE		1	1	1		skipped_n_ind<=3		NA	NA	NA	NA	NA	NA	NA	NA		NA	NA	NA	NA
ADGRG2	other		FALSE	FALSE	FALSE	FALSE	TRUE		1	1	1		skipped_n_ind<=3		NA	NA	NA	NA	NA	NA	NA	NA		NA	NA	NA	NA
ADGRG2	other		TRUE	TRUE	TRUE	TRUE	FALSE		1	1	1		skipped_n_ind<=3		NA	NA	NA	NA	NA	NA	NA	NA		NA	NA	NA	NA
ADGRG2	other		FALSE	TRUE	TRUE	TRUE	FALSE		1	1	1		skipped_n_ind<=3		NA	NA	NA	NA	NA	NA	NA	NA		NA	NA	NA	NA
ADGRG2	other		TRUE	FALSE	TRUE	TRUE	FALSE		1	1	1		skipped_n_ind<=3		NA	NA	NA	NA	NA	NA	NA	NA		NA	NA	NA	NA
ADGRG2	other		FALSE	FALSE	TRUE	TRUE	FALSE		1	1	1		skipped_n_ind<=3		NA	NA	NA	NA	NA	NA	NA	NA		NA	NA	NA	NA
ADGRG2	other		TRUE	TRUE	FALSE	TRUE	FALSE		1	1	1		skipped_n_ind<=3		NA	NA	NA	NA	NA	NA	NA	NA		NA	NA	NA	NA
ADGRG2	other		FALSE	TRUE	FALSE	TRUE	FALSE		1	1	1		skipped_n_ind<=3		NA	NA	NA	NA	NA	NA	NA	NA		NA	NA	NA	NA
ADGRG2	other		TRUE	FALSE	FALSE	TRUE	FALSE		1	1	1		skipped_n_ind<=3		NA	NA	NA	NA	NA	NA	NA	NA		NA	NA	NA	NA
ADGRG2	other		FALSE	FALSE	FALSE	TRUE	FALSE		1	1	1		skipped_n_ind<=3		NA	NA	NA	NA	NA	NA	NA	NA		NA	NA	NA	NA
ADGRG2	other		TRUE	TRUE	TRUE	FALSE	FALSE		1	1	1		skipped_n_ind<=3		NA	NA	NA	NA	NA	NA	NA	NA		NA	NA	NA	NA
ADGRG2	other		FALSE	TRUE	TRUE	FALSE	FALSE		1	1	1		skipped_n_ind<=3		NA	NA	NA	NA	NA	NA	NA	NA		NA	NA	NA	NA
ADGRG2	other		TRUE	FALSE	TRUE	FALSE	FALSE		1	1	1		skipped_n_ind<=3		NA	NA	NA	NA	NA	NA	NA	NA		NA	NA	NA	NA
ADGRG2	other		FALSE	FALSE	TRUE	FALSE	FALSE		1	1	1		skipped_n_ind<=3		NA	NA	NA	NA	NA	NA	NA	NA		NA	NA	NA	NA
ADGRG2	other		TRUE	TRUE	FALSE	FALSE	FALSE		1	1	1		skipped_n_ind<=3		NA	NA	NA	NA	NA	NA	NA	NA		NA	NA	NA	NA
ADGRG2	other		FALSE	TRUE	FALSE	FALSE	FALSE		1	1	1		skipped_n_ind<=3		NA	NA	NA	NA	NA	NA	NA	NA		NA	NA	NA	NA
ADGRG2	other		TRUE	FALSE	FALSE	FALSE	FALSE		1	1	1		skipped_n_ind<=3		NA	NA	NA	NA	NA	NA	NA	NA		NA	NA	NA	NA
ADGRG2	other		FALSE	FALSE	FALSE	FALSE	FALSE		1	1	1		skipped_n_ind<=3		NA	NA	NA	NA	NA	NA	NA	NA		NA	NA	NA	NA
AGTR2	silenced		TRUE	TRUE	TRUE	TRUE	TRUE		1	1	1		skipped_n_ind<=3		NA	NA	NA	NA	NA	NA	NA	NA		NA	NA	NA	NA
AGTR2	silenced		FALSE	TRUE	TRUE	TRUE	TRUE		1	1	1		skipped_n_ind<=3		NA	NA	NA	NA	NA	NA	NA	NA		NA	NA	NA	NA
AGTR2	silenced		TRUE	FALSE	TRUE	TRUE	TRUE		1	1	1		skipped_n_ind<=3		NA	NA	NA	NA	NA	NA	NA	NA		NA	NA	NA	NA
AGTR2	silenced		FALSE	FALSE	TRUE	TRUE	TRUE		1	1	1		skipped_n_ind<=3		NA	NA	NA	NA	NA	NA	NA	NA		NA	NA	NA	NA
AGTR2	silenced		TRUE	TRUE	FALSE	TRUE	TRUE		1	1	1		skipped_n_ind<=3		NA	NA	NA	NA	NA	NA	NA	NA		NA	NA	NA	NA
AGTR2	silenced		FALSE	TRUE	FALSE	TRUE	TRUE		1	1	1		skipped_n_ind<=3		NA	NA	NA	NA	NA	NA	NA	NA		NA	NA	NA	NA
AGTR2	silenced		TRUE	FALSE	FALSE	TRUE	TRUE		1	1	1		skipped_n_ind<=3		NA	NA	NA	NA	NA	NA	NA	NA		NA	NA	NA	NA
AGTR2	silenced		FALSE	FALSE	FALSE	TRUE	TRUE		1	1	1		skipped_n_ind<=3		NA	NA	NA	NA	NA	NA	NA	NA		NA	NA	NA	NA
AGTR2	silenced		TRUE	TRUE	TRUE	FALSE	TRUE		1	1	1		skipped_n_ind<=3		NA	NA	NA	NA	NA	NA	NA	NA		NA	NA	NA	NA
AGTR2	silenced		FALSE	TRUE	TRUE	FALSE	TRUE		1	1	1		skipped_n_ind<=3		NA	NA	NA	NA	NA	NA	NA	NA		NA	NA	NA	NA
AGTR2	silenced		TRUE	FALSE	TRUE	FALSE	TRUE		1	1	1		skipped_n_ind<=3		NA	NA	NA	NA	NA	NA	NA	NA		NA	NA	NA	NA
AGTR2	silenced		FALSE	FALSE	TRUE	FALSE	TRUE		1	1	1		skipped_n_ind<=3		NA	NA	NA	NA	NA	NA	NA	NA		NA	NA	NA	NA
AGTR2	silenced		TRUE	TRUE	FALSE	FALSE	TRUE		1	1	1		skipped_n_ind<=3		NA	NA	NA	NA	NA	NA	NA	NA		NA	NA	NA	NA
AGTR2	silenced		FALSE	TRUE	FALSE	FALSE	TRUE		1	1	1		skipped_n_ind<=3		NA	NA	NA	NA	NA	NA	NA	NA		NA	NA	NA	NA
AGTR2	silenced		TRUE	FALSE	FALSE	FALSE	TRUE		1	1	1		skipped_n_ind<=3		NA	NA	NA	NA	NA	NA	NA	NA		NA	NA	NA	NA
AGTR2	silenced		FALSE	FALSE	FALSE	FALSE	TRUE		1	1	1		skipped_n_ind<=3		NA	NA	NA	NA	NA	NA	NA	NA		NA	NA	NA	NA
AGTR2	silenced		TRUE	TRUE	TRUE	TRUE	FALSE		1	1	1		skipped_n_ind<=3		NA	NA	NA	NA	NA	NA	NA	NA		NA	NA	NA	NA
AGTR2	silenced		FALSE	TRUE	TRUE	TRUE	FALSE		1	1	1		skipped_n_ind<=3		NA	NA	NA	NA	NA	NA	NA	NA		NA	NA	NA	NA
AGTR2	silenced		TRUE	FALSE	TRUE	TRUE	FALSE		1	1	1		skipped_n_ind<=3		NA	NA	NA	NA	NA	NA	NA	NA		NA	NA	NA	NA
AGTR2	silenced		FALSE	FALSE	TRUE	TRUE	FALSE		1	1	1		skipped_n_ind<=3		NA	NA	NA	NA	NA	NA	NA	NA		NA	NA	NA	NA
AGTR2	silenced		TRUE	TRUE	FALSE	TRUE	FALSE		1	1	1		skipped_n_ind<=3		NA	NA	NA	NA	NA	NA	NA	NA		NA	NA	NA	NA
AGTR2	silenced		FALSE	TRUE	FALSE	TRUE	FALSE		1	1	1		skipped_n_ind<=3		NA	NA	NA	NA	NA	NA	NA	NA		NA	NA	NA	NA
AGTR2	silenced		TRUE	FALSE	FALSE	TRUE	FALSE		1	1	1		skipped_n_ind<=3		NA	NA	NA	NA	NA	NA	NA	NA		NA	NA	NA	NA
AGTR2	silenced		FALSE	FALSE	FALSE	TRUE	FALSE		1	1	1		skipped_n_ind<=3		NA	NA	NA	NA	NA	NA	NA	NA		NA	NA	NA	NA
AGTR2	silenced		TRUE	TRUE	TRUE	FALSE	FALSE		1	1	1		skipped_n_ind<=3		NA	NA	NA	NA	NA	NA	NA	NA		NA	NA	NA	NA
AGTR2	silenced		FALSE	TRUE	TRUE	FALSE	FALSE		1	1	1		skipped_n_ind<=3		NA	NA	NA	NA	NA	NA	NA	NA		NA	NA	NA	NA
AGTR2	silenced		TRUE	FALSE	TRUE	FALSE	FALSE		1	1	1		skipped_n_ind<=3		NA	NA	NA	NA	NA	NA	NA	NA		NA	NA	NA	NA
AGTR2	silenced		FALSE	FALSE	TRUE	FALSE	FALSE		1	1	1		skipped_n_ind<=3		NA	NA	NA	NA	NA	NA	NA	NA		NA	NA	NA	NA
AGTR2	silenced		TRUE	TRUE	FALSE	FALSE	FALSE		1	1	1		skipped_n_ind<=3		NA	NA	NA	NA	NA	NA	NA	NA		NA	NA	NA	NA
AGTR2	silenced		FALSE	TRUE	FALSE	FALSE	FALSE		1	1	1		skipped_n_ind<=3		NA	NA	NA	NA	NA	NA	NA	NA		NA	NA	NA	NA
AGTR2	silenced		TRUE	FALSE	FALSE	FALSE	FALSE		1	1	1		skipped_n_ind<=3		NA	NA	NA	NA	NA	NA	NA	NA		NA	NA	NA	NA
AGTR2	silenced		FALSE	FALSE	FALSE	FALSE	FALSE		1	1	1		skipped_n_ind<=3		NA	NA	NA	NA	NA	NA	NA	NA		NA	NA	NA	NA
AIFM1	silenced		TRUE	TRUE	TRUE	TRUE	TRUE		16	14	16		lmer_singular		-0.366529	0.2119	-1.72972	16	0.10292	1	-0.815737	0.0826793		22.5479	4	35.9922	FALSE
AIFM1	silenced		FALSE	TRUE	TRUE	TRUE	TRUE		16	14	16		lmer_singular		-0.420207	0.203945	-2.06039	13.9454	0.0585287	0.702344	-0.857786	0.0173724		49.9241	29	63.3685	FALSE
AIFM1	silenced		TRUE	FALSE	TRUE	TRUE	TRUE		16	14	16		lmer_singular		-0.303518	0.247832	-1.22469	16	0.238418	0.759667	-0.828899	0.221864		25.3979	5	38.8422	FALSE
AIFM1	silenced		FALSE	FALSE	TRUE	TRUE	TRUE		16	14	16		lmer_singular		-0.335888	0.244451	-1.37405	13.8542	0.191248	0.628754	-0.860701	0.188924		44.2331	10	57.6774	FALSE
AIFM1	silenced		TRUE	TRUE	FALSE	TRUE	TRUE		16	14	16		lmer_singular		-0.407237	0.19921	-2.04426	16	0.0577469	0.540115	-0.829544	0.015069		50.2592	31	63.7035	FALSE
AIFM1	silenced		FALSE	TRUE	FALSE	TRUE	TRUE		16	14	16		lmer_singular		-0.410708	0.199623	-2.05741	16	0.0563258	0.603017	-0.83389	0.0124747		48.3695	25	61.8138	FALSE
AIFM1	silenced		TRUE	FALSE	FALSE	TRUE	TRUE		16	14	16		lmer_singular		-0.373471	0.202973	-1.84001	16	0.084393	0.518864	-0.803754	0.0568112		49.2939	28	62.7382	FALSE
AIFM1	silenced		FALSE	FALSE	FALSE	TRUE	TRUE		16	14	16		lmer_singular		-0.316168	0.223999	-1.41147	16	0.177256	0.474752	-0.791025	0.158689		50.7791	32	64.2234	FALSE
AIFM1	silenced		TRUE	TRUE	TRUE	FALSE	TRUE		16	14	16		lmer		-0.366782	0.211914	-1.73081	0.18654	0.684741	1	-461739	461738		-1.71857	3	11.7257	FALSE
AIFM1	silenced		FALSE	TRUE	TRUE	FALSE	TRUE		16	14	16		lmer		-0.401313	0.226727	-1.77002	0.00085073	0.995926	0.999463	-Inf	Inf		-13.4443	1	0	TRUE
AIFM1	silenced		TRUE	FALSE	TRUE	FALSE	TRUE		16	14	16		lmer		-0.372113	0.234037	-1.58997	0.000778928	0.996318	1	-Inf	Inf		-11.8065	2	1.63781	TRUE
AIFM1	silenced		FALSE	FALSE	TRUE	FALSE	TRUE		16	14	16		lmer		-0.335888	0.24445	-1.37405	13.8542	0.191248	0.654952	-0.8607	0.188924		42.2331	6	55.6774	FALSE
AIFM1	silenced		TRUE	TRUE	FALSE	FALSE	TRUE		16	14	16		lm		-0.407237	0.240256	-1.69501	NA	0.11816	0.974705	-0.936038	0.121563		48.2592	23	61.7035	FALSE
AIFM1	silenced		FALSE	TRUE	FALSE	FALSE	TRUE		16	14	16		lm		-0.410708	0.230505	-1.78177	NA	0.100087	0.99151	-0.912935	0.0915197		46.3695	18	59.8138	FALSE
AIFM1	silenced		TRUE	FALSE	FALSE	FALSE	TRUE		16	14	16		lm		-0.373471	0.234373	-1.5935	NA	0.137034	0.662946	-0.884125	0.137182		47.2939	20	60.7382	FALSE
AIFM1	silenced		FALSE	FALSE	FALSE	FALSE	TRUE		16	14	16		lm		-0.316168	0.248505	-1.27228	NA	0.22556	0.593756	-0.853029	0.220694		48.7791	27	62.2234	FALSE
AIFM1	silenced		TRUE	TRUE	TRUE	TRUE	FALSE		16	14	16		lmer_singular		-0.393682	0.231424	-1.70113	13.8826	0.111199	1	-0.890432	0.103067		45.7629	16	59.2072	FALSE
AIFM1	silenced		FALSE	TRUE	TRUE	TRUE	FALSE		16	14	16		lmer_singular		-0.413757	0.200828	-2.06025	13.9014	0.0586059	0.752861	-0.844777	0.0172634		47.9408	22	61.3852	FALSE
AIFM1	silenced		TRUE	FALSE	TRUE	TRUE	FALSE		16	14	16		lmer_singular		-0.370509	0.234041	-1.58309	9.99845	0.144487	0.647421	-0.891997	0.150978		45.6133	14	59.0576	FALSE
AIFM1	silenced		FALSE	FALSE	TRUE	TRUE	FALSE		16	14	16		lmer_singular		-0.344507	0.254496	-1.35368	13.9985	0.197292	0.629058	-0.890353	0.201339		44.5689	13	58.0132	FALSE
AIFM1	silenced		TRUE	TRUE	FALSE	TRUE	FALSE		16	14	16		lmer_singular		-0.39902	0.195596	-2.04002	16	0.058212	0.512789	-0.813664	0.015625		48.3032	24	61.7475	FALSE
AIFM1	silenced		FALSE	TRUE	FALSE	TRUE	FALSE		16	14	16		lmer_singular		-0.396464	0.196766	-2.0149	16	0.0610375	0.559501	-0.813588	0.0206611		46.5074	19	59.9517	FALSE
AIFM1	silenced		TRUE	FALSE	FALSE	TRUE	FALSE		16	14	16		lmer_singular		-0.388952	0.204196	-1.9048	16	0.0749429	0.418438	-0.821828	0.0439237		47.709	21	61.1533	FALSE
AIFM1	silenced		FALSE	FALSE	FALSE	TRUE	FALSE		16	14	16		lmer		-0.36728	0.225873	-1.62605	13.548	0.126966	0.361118	-0.853251	0.11869		50.2145	30	63.6588	FALSE
AIFM1	silenced		TRUE	TRUE	TRUE	FALSE	FALSE		16	14	16		lmer		-0.393682	0.231424	-1.70113	13.8826	0.111199	0.921915	-0.890432	0.103067		43.7629	9	57.2072	FALSE
AIFM1	silenced		FALSE	TRUE	TRUE	FALSE	FALSE		16	14	16		lmer		-0.347017	0.25215	-1.37623	13.7166	0.190803	0.976464	-0.888875	0.194841		44.4388	11	57.8831	FALSE
AIFM1	silenced		TRUE	FALSE	TRUE	FALSE	FALSE		16	14	16		lmer		-0.370509	0.234041	-1.58309	9.99845	0.144487	0.661174	-0.891997	0.150978		43.6133	8	57.0576	FALSE
AIFM1	silenced		FALSE	FALSE	TRUE	FALSE	FALSE		16	14	16		lmer		-0.344507	0.254496	-1.35368	13.9985	0.197292	0.609178	-0.890353	0.201339		42.5689	7	56.0132	FALSE
AIFM1	silenced		TRUE	TRUE	FALSE	FALSE	FALSE		16	14	16		lm		-0.39902	0.225855	-1.76671	NA	0.102677	0.799094	-0.891114	0.0930753		46.3032	17	59.7475	FALSE
AIFM1	silenced		FALSE	TRUE	FALSE	FALSE	FALSE		16	14	16		lm		-0.396464	0.218292	-1.81621	NA	0.0924604	0.716568	-0.868055	0.0751276		44.5074	12	57.9517	FALSE
AIFM1	silenced		TRUE	FALSE	FALSE	FALSE	FALSE		16	14	16		lm		-0.388952	0.226535	-1.71696	NA	0.1097	0.543134	-0.878351	0.100447		45.709	15	59.1533	FALSE
AIFM1	silenced		FALSE	FALSE	FALSE	FALSE	FALSE		16	14	16		lm		-0.33713	0.251615	-1.33987	NA	0.201633	0.47473	-0.876791	0.202531		48.443	26	61.8873	FALSE
AKAP17A	PAR		TRUE	TRUE	TRUE	TRUE	TRUE		64	24	56		lmer_singular		-0.324999	0.125201	-2.59583	64	0.0116903	0.278898	-0.575116	-0.0748821		185.551	26	7.17618	FALSE
AKAP17A	PAR		FALSE	TRUE	TRUE	TRUE	TRUE		64	24	56		lmer_singular		-0.313932	0.125323	-2.50499	64	0.0148021	0.314331	-0.564293	-0.0635713		184.323	20	5.94805	FALSE
AKAP17A	PAR		TRUE	FALSE	TRUE	TRUE	TRUE		64	24	56		lmer_singular		-0.291638	0.118702	-2.45688	64	0.0167368	0.399292	-0.528773	-0.0545022		184.193	19	5.81797	FALSE
AKAP17A	PAR		FALSE	FALSE	TRUE	TRUE	TRUE		64	24	56		lmer_singular		-0.303005	0.115843	-2.61566	64	0.0110953	0.155334	-0.534427	-0.0715831		182.375	12	4	FALSE
AKAP17A	PAR		TRUE	TRUE	FALSE	TRUE	TRUE		64	24	56		lmer_singular		-0.324999	0.125201	-2.59583	64	0.0116903	0.205023	-0.575116	-0.0748821		183.551	17	5.17618	FALSE
AKAP17A	PAR		FALSE	TRUE	FALSE	TRUE	TRUE		64	24	56		lmer_singular		-0.313932	0.125323	-2.50499	64	0.0148021	0.255394	-0.564293	-0.0635713		182.323	10	3.94805	FALSE
AKAP17A	PAR		TRUE	FALSE	FALSE	TRUE	TRUE		64	24	56		lmer_singular		-0.291638	0.118702	-2.45688	64	0.0167368	0.287272	-0.528773	-0.0545022		182.193	8	3.81797	FALSE
AKAP17A	PAR		FALSE	FALSE	FALSE	TRUE	TRUE		64	24	56		lmer_singular		-0.303005	0.115843	-2.61566	64	0.0110953	0.0917885	-0.534427	-0.0715831		180.375	4	2	TRUE
AKAP17A	PAR		TRUE	TRUE	TRUE	FALSE	TRUE		64	24	56		lmer_singular		-0.324999	0.125201	-2.59583	64	0.0116903	0.397472	-0.575116	-0.0748821		183.551	17	5.17618	FALSE
AKAP17A	PAR		FALSE	TRUE	TRUE	FALSE	TRUE		64	24	56		lmer_singular		-0.313932	0.125323	-2.50499	64	0.0148021	0.614311	-0.564293	-0.0635713		182.323	10	3.94805	FALSE
AKAP17A	PAR		TRUE	FALSE	TRUE	FALSE	TRUE		64	24	56		lmer_singular		-0.291638	0.118702	-2.45688	64	0.0167368	0.678271	-0.528773	-0.0545022		182.193	8	3.81797	FALSE
AKAP17A	PAR		FALSE	FALSE	TRUE	FALSE	TRUE		64	24	56		lmer_singular		-0.303005	0.115843	-2.61566	64	0.0110953	0.277383	-0.534427	-0.0715831		180.375	4	2	TRUE
AKAP17A	PAR		TRUE	TRUE	FALSE	FALSE	TRUE		64	24	56		lm		-0.324999	0.130398	-2.49237	NA	0.0155176	0.539156	-0.585925	-0.0640736		181.551	7	3.17618	FALSE
AKAP17A	PAR		FALSE	TRUE	FALSE	FALSE	TRUE		64	24	56		lm		-0.313932	0.129433	-2.42545	NA	0.0183151	0.677456	-0.572836	-0.0550281		180.323	3	1.94805	TRUE
AKAP17A	PAR		TRUE	FALSE	FALSE	FALSE	TRUE		64	24	56		lm		-0.291638	0.122595	-2.37886	NA	0.0205653	0.547791	-0.536865	-0.0464104		180.193	2	1.81797	TRUE
AKAP17A	PAR		FALSE	FALSE	FALSE	FALSE	TRUE		64	24	56		lm		-0.303005	0.118657	-2.55362	NA	0.0131762	0.195683	-0.540275	-0.065736		178.375	1	0	TRUE
AKAP17A	PAR		TRUE	TRUE	TRUE	TRUE	FALSE		64	24	56		lmer		-0.333533	0.258228	-1.29162	4.49694	0.258881	1	-1.0203	0.353233		190.61	32	12.2344	FALSE
AKAP17A	PAR		FALSE	TRUE	TRUE	TRUE	FALSE		64	24	56		lmer		-0.334223	0.254453	-1.3135	4.03715	0.25869	0.999648	-1.03814	0.369695		188.673	31	10.2975	FALSE
AKAP17A	PAR		TRUE	FALSE	TRUE	TRUE	FALSE		64	24	56		lmer		-0.333184	0.257667	-1.29308	4.41989	0.259436	0.735729	-1.02256	0.356192		188.611	30	10.2357	FALSE
AKAP17A	PAR		FALSE	FALSE	TRUE	TRUE	FALSE		64	24	56		lmer		-0.337268	0.249058	-1.35418	3.58223	0.254789	0.672803	-1.06176	0.387223		186.708	27	8.33287	FALSE
AKAP17A	PAR		TRUE	TRUE	FALSE	TRUE	FALSE		64	24	56		lmer_singular		-0.277963	0.129512	-2.14623	64	0.0356523	0.410419	-0.536693	-0.0192321		187.382	28	9.00701	FALSE
AKAP17A	PAR		FALSE	TRUE	FALSE	TRUE	FALSE		64	24	56		lmer_singular		-0.276825	0.129313	-2.14074	64	0.0361103	0.456069	-0.535156	-0.0184932		185.405	24	7.0295	FALSE
AKAP17A	PAR		TRUE	FALSE	FALSE	TRUE	FALSE		64	24	56		lmer_singular		-0.275357	0.123403	-2.23137	64	0.0291665	0.418438	-0.521882	-0.028832		185.387	22	7.0114	FALSE
AKAP17A	PAR		FALSE	FALSE	FALSE	TRUE	FALSE		64	24	56		lmer_singular		-0.279563	0.120016	-2.32938	64	0.023007	0.156456	-0.519322	-0.0398035		183.408	15	5.03273	FALSE
AKAP17A	PAR		TRUE	TRUE	TRUE	FALSE	FALSE		64	24	56		lmer_singular		-0.277963	0.129512	-2.14623	64	0.0356523	0.466223	-0.536693	-0.0192321		187.382	28	9.00701	FALSE
AKAP17A	PAR		FALSE	TRUE	TRUE	FALSE	FALSE		64	24	56		lmer_singular		-0.276825	0.129313	-2.14074	64	0.0361103	0.630693	-0.535156	-0.0184932		185.405	24	7.0295	FALSE
AKAP17A	PAR		TRUE	FALSE	TRUE	FALSE	FALSE		64	24	56		lmer_singular		-0.275357	0.123403	-2.23137	64	0.0291665	0.450755	-0.521882	-0.028832		185.387	22	7.0114	FALSE
AKAP17A	PAR		FALSE	FALSE	TRUE	FALSE	FALSE		64	24	56		lmer_singular		-0.279563	0.120016	-2.32938	64	0.023007	0.397587	-0.519322	-0.0398035		183.408	15	5.03273	FALSE
AKAP17A	PAR		TRUE	TRUE	FALSE	FALSE	FALSE		64	24	56		lm		-0.277963	0.13376	-2.07807	NA	0.0419887	0.731767	-0.545522	-0.0104034		185.382	21	7.00701	FALSE
AKAP17A	PAR		FALSE	TRUE	FALSE	FALSE	FALSE		64	24	56		lm		-0.276825	0.132454	-2.08997	NA	0.0407972	0.642931	-0.541683	-0.0119662		183.405	14	5.0295	FALSE
AKAP17A	PAR		TRUE	FALSE	FALSE	FALSE	FALSE		64	24	56		lm		-0.275357	0.126401	-2.17845	NA	0.0332472	0.511196	-0.528111	-0.0226033		183.387	13	5.0114	FALSE
AKAP17A	PAR		FALSE	FALSE	FALSE	FALSE	FALSE		64	24	56		lm		-0.279563	0.121936	-2.2927	NA	0.0252709	0.235019	-0.52331	-0.0358157		181.408	6	3.03273	FALSE
ALAS2	silenced		TRUE	TRUE	TRUE	TRUE	TRUE		2	1	2		skipped_n_ind<=3		NA	NA	NA	NA	NA	NA	NA	NA		NA	NA	NA	NA
ALAS2	silenced		FALSE	TRUE	TRUE	TRUE	TRUE		2	1	2		skipped_n_ind<=3		NA	NA	NA	NA	NA	NA	NA	NA		NA	NA	NA	NA
ALAS2	silenced		TRUE	FALSE	TRUE	TRUE	TRUE		2	1	2		skipped_n_ind<=3		NA	NA	NA	NA	NA	NA	NA	NA		NA	NA	NA	NA
ALAS2	silenced		FALSE	FALSE	TRUE	TRUE	TRUE		2	1	2		skipped_n_ind<=3		NA	NA	NA	NA	NA	NA	NA	NA		NA	NA	NA	NA
ALAS2	silenced		TRUE	TRUE	FALSE	TRUE	TRUE		2	1	2		skipped_n_ind<=3		NA	NA	NA	NA	NA	NA	NA	NA		NA	NA	NA	NA
ALAS2	silenced		FALSE	TRUE	FALSE	TRUE	TRUE		2	1	2		skipped_n_ind<=3		NA	NA	NA	NA	NA	NA	NA	NA		NA	NA	NA	NA
ALAS2	silenced		TRUE	FALSE	FALSE	TRUE	TRUE		2	1	2		skipped_n_ind<=3		NA	NA	NA	NA	NA	NA	NA	NA		NA	NA	NA	NA
ALAS2	silenced		FALSE	FALSE	FALSE	TRUE	TRUE		2	1	2		skipped_n_ind<=3		NA	NA	NA	NA	NA	NA	NA	NA		NA	NA	NA	NA
ALAS2	silenced		TRUE	TRUE	TRUE	FALSE	TRUE		2	1	2		skipped_n_ind<=3		NA	NA	NA	NA	NA	NA	NA	NA		NA	NA	NA	NA
ALAS2	silenced		FALSE	TRUE	TRUE	FALSE	TRUE		2	1	2		skipped_n_ind<=3		NA	NA	NA	NA	NA	NA	NA	NA		NA	NA	NA	NA
ALAS2	silenced		TRUE	FALSE	TRUE	FALSE	TRUE		2	1	2		skipped_n_ind<=3		NA	NA	NA	NA	NA	NA	NA	NA		NA	NA	NA	NA
ALAS2	silenced		FALSE	FALSE	TRUE	FALSE	TRUE		2	1	2		skipped_n_ind<=3		NA	NA	NA	NA	NA	NA	NA	NA		NA	NA	NA	NA
ALAS2	silenced		TRUE	TRUE	FALSE	FALSE	TRUE		2	1	2		skipped_n_ind<=3		NA	NA	NA	NA	NA	NA	NA	NA		NA	NA	NA	NA
ALAS2	silenced		FALSE	TRUE	FALSE	FALSE	TRUE		2	1	2		skipped_n_ind<=3		NA	NA	NA	NA	NA	NA	NA	NA		NA	NA	NA	NA
ALAS2	silenced		TRUE	FALSE	FALSE	FALSE	TRUE		2	1	2		skipped_n_ind<=3		NA	NA	NA	NA	NA	NA	NA	NA		NA	NA	NA	NA
ALAS2	silenced		FALSE	FALSE	FALSE	FALSE	TRUE		2	1	2		skipped_n_ind<=3		NA	NA	NA	NA	NA	NA	NA	NA		NA	NA	NA	NA
ALAS2	silenced		TRUE	TRUE	TRUE	TRUE	FALSE		2	1	2		skipped_n_ind<=3		NA	NA	NA	NA	NA	NA	NA	NA		NA	NA	NA	NA
ALAS2	silenced		FALSE	TRUE	TRUE	TRUE	FALSE		2	1	2		skipped_n_ind<=3		NA	NA	NA	NA	NA	NA	NA	NA		NA	NA	NA	NA
ALAS2	silenced		TRUE	FALSE	TRUE	TRUE	FALSE		2	1	2		skipped_n_ind<=3		NA	NA	NA	NA	NA	NA	NA	NA		NA	NA	NA	NA
ALAS2	silenced		FALSE	FALSE	TRUE	TRUE	FALSE		2	1	2		skipped_n_ind<=3		NA	NA	NA	NA	NA	NA	NA	NA		NA	NA	NA	NA
ALAS2	silenced		TRUE	TRUE	FALSE	TRUE	FALSE		2	1	2		skipped_n_ind<=3		NA	NA	NA	NA	NA	NA	NA	NA		NA	NA	NA	NA
ALAS2	silenced		FALSE	TRUE	FALSE	TRUE	FALSE		2	1	2		skipped_n_ind<=3		NA	NA	NA	NA	NA	NA	NA	NA		NA	NA	NA	NA
ALAS2	silenced		TRUE	FALSE	FALSE	TRUE	FALSE		2	1	2		skipped_n_ind<=3		NA	NA	NA	NA	NA	NA	NA	NA		NA	NA	NA	NA
ALAS2	silenced		FALSE	FALSE	FALSE	TRUE	FALSE		2	1	2		skipped_n_ind<=3		NA	NA	NA	NA	NA	NA	NA	NA		NA	NA	NA	NA
ALAS2	silenced		TRUE	TRUE	TRUE	FALSE	FALSE		2	1	2		skipped_n_ind<=3		NA	NA	NA	NA	NA	NA	NA	NA		NA	NA	NA	NA
ALAS2	silenced		FALSE	TRUE	TRUE	FALSE	FALSE		2	1	2		skipped_n_ind<=3		NA	NA	NA	NA	NA	NA	NA	NA		NA	NA	NA	NA
ALAS2	silenced		TRUE	FALSE	TRUE	FALSE	FALSE		2	1	2		skipped_n_ind<=3		NA	NA	NA	NA	NA	NA	NA	NA		NA	NA	NA	NA
ALAS2	silenced		FALSE	FALSE	TRUE	FALSE	FALSE		2	1	2		skipped_n_ind<=3		NA	NA	NA	NA	NA	NA	NA	NA		NA	NA	NA	NA
ALAS2	silenced		TRUE	TRUE	FALSE	FALSE	FALSE		2	1	2		skipped_n_ind<=3		NA	NA	NA	NA	NA	NA	NA	NA		NA	NA	NA	NA
ALAS2	silenced		FALSE	TRUE	FALSE	FALSE	FALSE		2	1	2		skipped_n_ind<=3		NA	NA	NA	NA	NA	NA	NA	NA		NA	NA	NA	NA
ALAS2	silenced		TRUE	FALSE	FALSE	FALSE	FALSE		2	1	2		skipped_n_ind<=3		NA	NA	NA	NA	NA	NA	NA	NA		NA	NA	NA	NA
ALAS2	silenced		FALSE	FALSE	FALSE	FALSE	FALSE		2	1	2		skipped_n_ind<=3		NA	NA	NA	NA	NA	NA	NA	NA		NA	NA	NA	NA
ALG13	variable		TRUE	TRUE	TRUE	TRUE	TRUE		6	5	6		lmer		1.02297	0.316645	3.23067	0.000353153	0.99794	1	-Inf	Inf		-4.78457	3	2.05111	FALSE
ALG13	variable		FALSE	TRUE	TRUE	TRUE	TRUE		6	5	6		lmer_singular		0.584777	0.331974	1.76151	6	0.128626	0.899948	-0.227535	1.39709		24.8608	22	31.6964	FALSE
ALG13	variable		TRUE	FALSE	TRUE	TRUE	TRUE		6	5	6		lmer		0.790697	0.348902	2.26624	0.000441029	0.997633	1	-Inf	Inf		-6.32357	2	0.512119	TRUE
ALG13	variable		FALSE	FALSE	TRUE	TRUE	TRUE		6	5	6		lmer_singular		0.680794	0.359917	1.89153	6	0.107424	0.529702	-0.199892	1.56148		24.1806	20	31.0163	FALSE
ALG13	variable		TRUE	TRUE	FALSE	TRUE	TRUE		6	5	6		lmer_singular		0.957977	0.583077	1.64297	6	0.151495	0.806395	-0.46876	2.38471		24.3057	21	31.1414	FALSE
ALG13	variable		FALSE	TRUE	FALSE	TRUE	TRUE		6	5	6		lmer_singular		0.584777	0.331974	1.76151	6	0.128626	0.883281	-0.227535	1.39709		22.8608	13	29.6964	FALSE
ALG13	variable		TRUE	FALSE	FALSE	TRUE	TRUE		6	5	6		lmer_singular		0.726418	0.315173	2.30482	6	0.0606982	0.488345	-0.044784	1.49762		22.5214	12	29.3571	FALSE
ALG13	variable		FALSE	FALSE	FALSE	TRUE	TRUE		6	5	6		lmer_singular		0.680794	0.359917	1.89153	6	0.107424	0.391595	-0.199892	1.56148		22.1806	9	29.0163	FALSE
ALG13	variable		TRUE	TRUE	TRUE	FALSE	TRUE		6	5	6		lmer		1.02991	0.317754	3.24122	0.00205835	0.98984	1	-Inf	Inf		-6.83568	1	0	TRUE
ALG13	variable		FALSE	TRUE	TRUE	FALSE	TRUE		6	5	6		lmer_singular		0.584777	0.331974	1.76151	6	0.128626	0.899099	-0.227535	1.39709		22.8608	13	29.6964	FALSE
ALG13	variable		TRUE	FALSE	TRUE	FALSE	TRUE		6	5	6		lmer		0.814785	0.359506	2.2664	0.519067	0.411063	0.895907	-47.7599	49.3895		1.28253	4	8.11822	FALSE
ALG13	variable		FALSE	FALSE	TRUE	FALSE	TRUE		6	5	6		lmer_singular		0.680794	0.359917	1.89153	6	0.107424	0.567689	-0.199892	1.56148		22.1806	9	29.0163	FALSE
ALG13	variable		TRUE	TRUE	FALSE	FALSE	TRUE		6	5	6		lm		0.957977	1.42824	0.67074	NA	0.623874	0.974705	-17.1895	19.1055		22.3057	11	29.1414	FALSE
ALG13	variable		FALSE	TRUE	FALSE	FALSE	TRUE		6	5	6		lm		0.584777	0.574996	1.01701	NA	0.416158	0.99151	-1.88923	3.05879		20.8608	7	27.6964	FALSE
ALG13	variable		TRUE	FALSE	FALSE	FALSE	TRUE		6	5	6		lm		0.726418	0.545896	1.33069	NA	0.314727	0.871388	-1.62239	3.07522		20.5214	6	27.3571	FALSE
ALG13	variable		FALSE	FALSE	FALSE	FALSE	TRUE		6	5	6		lm		0.680794	0.509	1.33751	NA	0.273417	0.635694	-0.939071	2.30066		20.1806	5	27.0163	FALSE
ALG13	variable		TRUE	TRUE	TRUE	TRUE	FALSE		6	5	6		lmer_singular		0.0723802	0.382345	0.189306	6	0.856095	1	-0.863185	1.00795		26.8738	30	33.7094	FALSE
ALG13	variable		FALSE	TRUE	TRUE	TRUE	FALSE		6	5	6		lmer_singular		0.26991	0.457381	0.590121	6	0.576643	0.999648	-0.84926	1.38908		27.5248	32	34.3605	FALSE
ALG13	variable		TRUE	FALSE	TRUE	TRUE	FALSE		6	5	6		lmer_singular		0.35405	0.415218	0.852685	6	0.426555	0.885754	-0.661951	1.37005		27.1629	31	33.9986	FALSE
ALG13	variable		FALSE	FALSE	TRUE	TRUE	FALSE		6	5	6		lmer_singular		0.255354	0.394714	0.646934	6	0.541618	0.93997	-0.710476	1.22118		25.5288	29	32.3644	FALSE
ALG13	variable		TRUE	TRUE	FALSE	TRUE	FALSE		6	5	6		lmer_singular		0.0723802	0.382345	0.189306	6	0.856095	1	-0.863185	1.00795		24.8738	23	31.7094	FALSE
ALG13	variable		FALSE	TRUE	FALSE	TRUE	FALSE		6	5	6		lmer_singular		0.26991	0.457381	0.590121	6	0.576643	1	-0.84926	1.38908		25.5248	27	32.3605	FALSE
ALG13	variable		TRUE	FALSE	FALSE	TRUE	FALSE		6	5	6		lmer_singular		0.35405	0.415218	0.852685	6	0.426555	0.793809	-0.661951	1.37005		25.1629	25	31.9986	FALSE
ALG13	variable		FALSE	FALSE	FALSE	TRUE	FALSE		6	5	6		lmer_singular		0.255354	0.394714	0.646934	6	0.541618	0.813139	-0.710476	1.22118		23.5288	18	30.3644	FALSE
ALG13	variable		TRUE	TRUE	TRUE	FALSE	FALSE		6	5	6		lmer_singular		0.0723802	0.382345	0.189306	6	0.856095	1	-0.863185	1.00795		24.8738	23	31.7094	FALSE
ALG13	variable		FALSE	TRUE	TRUE	FALSE	FALSE		6	5	6		lmer_singular		0.26991	0.457381	0.590121	6	0.576643	0.999618	-0.84926	1.38908		25.5248	27	32.3605	FALSE
ALG13	variable		TRUE	FALSE	TRUE	FALSE	FALSE		6	5	6		lmer_singular		0.35405	0.415218	0.852685	6	0.426555	0.975887	-0.661951	1.37005		25.1629	25	31.9986	FALSE
ALG13	variable		FALSE	FALSE	TRUE	FALSE	FALSE		6	5	6		lmer_singular		0.255354	0.394714	0.646934	6	0.541618	0.959325	-0.710476	1.22118		23.5288	18	30.3644	FALSE
ALG13	variable		TRUE	TRUE	FALSE	FALSE	FALSE		6	5	6		lm		0.0723802	0.662242	0.109296	NA	0.922946	0.991417	-2.77702	2.92178		22.8738	15	29.7094	FALSE
ALG13	variable		FALSE	TRUE	FALSE	FALSE	FALSE		6	5	6		lm		0.26991	0.646834	0.417279	NA	0.704538	0.999159	-1.7886	2.32842		23.5248	17	30.3605	FALSE
ALG13	variable		TRUE	FALSE	FALSE	FALSE	FALSE		6	5	6		lm		0.35405	0.587207	0.602939	NA	0.58908	0.906582	-1.5147	2.2228		23.1629	16	29.9986	FALSE
ALG13	variable		FALSE	FALSE	FALSE	FALSE	FALSE		6	5	6		lm		0.255354	0.483424	0.528219	NA	0.625295	0.894652	-1.08685	1.59755		21.5288	8	28.3644	FALSE
AMER1	silenced		TRUE	TRUE	TRUE	TRUE	TRUE		5	5	5		failed		NA	NA	NA	NA	NA	NA	NA	NA		NA	NA	NA	NA
AMER1	silenced		FALSE	TRUE	TRUE	TRUE	TRUE		5	5	5		failed		NA	NA	NA	NA	NA	NA	NA	NA		NA	NA	NA	NA
AMER1	silenced		TRUE	FALSE	TRUE	TRUE	TRUE		5	5	5		failed		NA	NA	NA	NA	NA	NA	NA	NA		NA	NA	NA	NA
AMER1	silenced		FALSE	FALSE	TRUE	TRUE	TRUE		5	5	5		failed		NA	NA	NA	NA	NA	NA	NA	NA		NA	NA	NA	NA
AMER1	silenced		TRUE	TRUE	FALSE	TRUE	TRUE		5	5	5		failed		NA	NA	NA	NA	NA	NA	NA	NA		NA	NA	NA	NA
AMER1	silenced		FALSE	TRUE	FALSE	TRUE	TRUE		5	5	5		failed		NA	NA	NA	NA	NA	NA	NA	NA		NA	NA	NA	NA
AMER1	silenced		TRUE	FALSE	FALSE	TRUE	TRUE		5	5	5		failed		NA	NA	NA	NA	NA	NA	NA	NA		NA	NA	NA	NA
AMER1	silenced		FALSE	FALSE	FALSE	TRUE	TRUE		5	5	5		failed		NA	NA	NA	NA	NA	NA	NA	NA		NA	NA	NA	NA
AMER1	silenced		TRUE	TRUE	TRUE	FALSE	TRUE		5	5	5		failed		NA	NA	NA	NA	NA	NA	NA	NA		NA	NA	NA	NA
AMER1	silenced		FALSE	TRUE	TRUE	FALSE	TRUE		5	5	5		failed		NA	NA	NA	NA	NA	NA	NA	NA		NA	NA	NA	NA
AMER1	silenced		TRUE	FALSE	TRUE	FALSE	TRUE		5	5	5		failed		NA	NA	NA	NA	NA	NA	NA	NA		NA	NA	NA	NA
AMER1	silenced		FALSE	FALSE	TRUE	FALSE	TRUE		5	5	5		failed		NA	NA	NA	NA	NA	NA	NA	NA		NA	NA	NA	NA
AMER1	silenced		TRUE	TRUE	FALSE	FALSE	TRUE		5	5	5		lm		0.167071	NA	NA	NA	NA	NA	NA	NA		-Inf	NA	-Inf	TRUE
AMER1	silenced		FALSE	TRUE	FALSE	FALSE	TRUE		5	5	5		lm		0.251002	0.15882	1.58041	NA	0.359149	0.99151	-1.767	2.26901		0.0873542	3	2.01693	FALSE
AMER1	silenced		TRUE	FALSE	FALSE	FALSE	TRUE		5	5	5		lm		0.234269	0.130543	1.79458	NA	0.323645	0.871388	-1.42443	1.89297		-1.92958	1	0	TRUE
AMER1	silenced		FALSE	FALSE	FALSE	FALSE	TRUE		5	5	5		lm		0.247669	0.115661	2.14133	NA	0.165558	0.54996	-0.24998	0.745318		-1.58535	2	0.344226	TRUE
AMER1	silenced		TRUE	TRUE	TRUE	TRUE	FALSE		5	5	5		failed		NA	NA	NA	NA	NA	NA	NA	NA		NA	NA	NA	NA
AMER1	silenced		FALSE	TRUE	TRUE	TRUE	FALSE		5	5	5		failed		NA	NA	NA	NA	NA	NA	NA	NA		NA	NA	NA	NA
AMER1	silenced		TRUE	FALSE	TRUE	TRUE	FALSE		5	5	5		failed		NA	NA	NA	NA	NA	NA	NA	NA		NA	NA	NA	NA
AMER1	silenced		FALSE	FALSE	TRUE	TRUE	FALSE		5	5	5		failed		NA	NA	NA	NA	NA	NA	NA	NA		NA	NA	NA	NA
AMER1	silenced		TRUE	TRUE	FALSE	TRUE	FALSE		5	5	5		failed		NA	NA	NA	NA	NA	NA	NA	NA		NA	NA	NA	NA
AMER1	silenced		FALSE	TRUE	FALSE	TRUE	FALSE		5	5	5		failed		NA	NA	NA	NA	NA	NA	NA	NA		NA	NA	NA	NA
AMER1	silenced		TRUE	FALSE	FALSE	TRUE	FALSE		5	5	5		failed		NA	NA	NA	NA	NA	NA	NA	NA		NA	NA	NA	NA
AMER1	silenced		FALSE	FALSE	FALSE	TRUE	FALSE		5	5	5		failed		NA	NA	NA	NA	NA	NA	NA	NA		NA	NA	NA	NA
AMER1	silenced		TRUE	TRUE	TRUE	FALSE	FALSE		5	5	5		failed		NA	NA	NA	NA	NA	NA	NA	NA		NA	NA	NA	NA
AMER1	silenced		FALSE	TRUE	TRUE	FALSE	FALSE		5	5	5		failed		NA	NA	NA	NA	NA	NA	NA	NA		NA	NA	NA	NA
AMER1	silenced		TRUE	FALSE	TRUE	FALSE	FALSE		5	5	5		failed		NA	NA	NA	NA	NA	NA	NA	NA		NA	NA	NA	NA
AMER1	silenced		FALSE	FALSE	TRUE	FALSE	FALSE		5	5	5		failed		NA	NA	NA	NA	NA	NA	NA	NA		NA	NA	NA	NA
AMER1	silenced		TRUE	TRUE	FALSE	FALSE	FALSE		5	5	5		lm		-0.728995	0.930639	-0.783328	NA	0.576971	0.991417	-12.5539	11.0959		19.8169	7	21.7465	FALSE
AMER1	silenced		FALSE	TRUE	FALSE	FALSE	FALSE		5	5	5		lm		-0.628566	0.527528	-1.19153	NA	0.35567	0.999159	-2.89834	1.6412		17.9691	5	19.8987	FALSE
AMER1	silenced		TRUE	FALSE	FALSE	FALSE	FALSE		5	5	5		lm		-0.610104	0.583189	-1.04615	NA	0.405291	0.856984	-3.11936	1.89915		18.1203	6	20.0499	FALSE
AMER1	silenced		FALSE	FALSE	FALSE	FALSE	FALSE		5	5	5		lm		-0.659728	0.433881	-1.52053	NA	0.225714	0.502204	-2.04053	0.721076		16.2169	4	18.1465	FALSE
AMOT	silenced		TRUE	TRUE	TRUE	TRUE	TRUE		9	2	7		skipped_n_ind<=3		NA	NA	NA	NA	NA	NA	NA	NA		NA	NA	NA	NA
AMOT	silenced		FALSE	TRUE	TRUE	TRUE	TRUE		9	2	7		skipped_n_ind<=3		NA	NA	NA	NA	NA	NA	NA	NA		NA	NA	NA	NA
AMOT	silenced		TRUE	FALSE	TRUE	TRUE	TRUE		9	2	7		skipped_n_ind<=3		NA	NA	NA	NA	NA	NA	NA	NA		NA	NA	NA	NA
AMOT	silenced		FALSE	FALSE	TRUE	TRUE	TRUE		9	2	7		skipped_n_ind<=3		NA	NA	NA	NA	NA	NA	NA	NA		NA	NA	NA	NA
AMOT	silenced		TRUE	TRUE	FALSE	TRUE	TRUE		9	2	7		skipped_n_ind<=3		NA	NA	NA	NA	NA	NA	NA	NA		NA	NA	NA	NA
AMOT	silenced		FALSE	TRUE	FALSE	TRUE	TRUE		9	2	7		skipped_n_ind<=3		NA	NA	NA	NA	NA	NA	NA	NA		NA	NA	NA	NA
AMOT	silenced		TRUE	FALSE	FALSE	TRUE	TRUE		9	2	7		skipped_n_ind<=3		NA	NA	NA	NA	NA	NA	NA	NA		NA	NA	NA	NA
AMOT	silenced		FALSE	FALSE	FALSE	TRUE	TRUE		9	2	7		skipped_n_ind<=3		NA	NA	NA	NA	NA	NA	NA	NA		NA	NA	NA	NA
AMOT	silenced		TRUE	TRUE	TRUE	FALSE	TRUE		9	2	7		skipped_n_ind<=3		NA	NA	NA	NA	NA	NA	NA	NA		NA	NA	NA	NA
AMOT	silenced		FALSE	TRUE	TRUE	FALSE	TRUE		9	2	7		skipped_n_ind<=3		NA	NA	NA	NA	NA	NA	NA	NA		NA	NA	NA	NA
AMOT	silenced		TRUE	FALSE	TRUE	FALSE	TRUE		9	2	7		skipped_n_ind<=3		NA	NA	NA	NA	NA	NA	NA	NA		NA	NA	NA	NA
AMOT	silenced		FALSE	FALSE	TRUE	FALSE	TRUE		9	2	7		skipped_n_ind<=3		NA	NA	NA	NA	NA	NA	NA	NA		NA	NA	NA	NA
AMOT	silenced		TRUE	TRUE	FALSE	FALSE	TRUE		9	2	7		skipped_n_ind<=3		NA	NA	NA	NA	NA	NA	NA	NA		NA	NA	NA	NA
AMOT	silenced		FALSE	TRUE	FALSE	FALSE	TRUE		9	2	7		skipped_n_ind<=3		NA	NA	NA	NA	NA	NA	NA	NA		NA	NA	NA	NA
AMOT	silenced		TRUE	FALSE	FALSE	FALSE	TRUE		9	2	7		skipped_n_ind<=3		NA	NA	NA	NA	NA	NA	NA	NA		NA	NA	NA	NA
AMOT	silenced		FALSE	FALSE	FALSE	FALSE	TRUE		9	2	7		skipped_n_ind<=3		NA	NA	NA	NA	NA	NA	NA	NA		NA	NA	NA	NA
AMOT	silenced		TRUE	TRUE	TRUE	TRUE	FALSE		9	2	7		skipped_n_ind<=3		NA	NA	NA	NA	NA	NA	NA	NA		NA	NA	NA	NA
AMOT	silenced		FALSE	TRUE	TRUE	TRUE	FALSE		9	2	7		skipped_n_ind<=3		NA	NA	NA	NA	NA	NA	NA	NA		NA	NA	NA	NA
AMOT	silenced		TRUE	FALSE	TRUE	TRUE	FALSE		9	2	7		skipped_n_ind<=3		NA	NA	NA	NA	NA	NA	NA	NA		NA	NA	NA	NA
AMOT	silenced		FALSE	FALSE	TRUE	TRUE	FALSE		9	2	7		skipped_n_ind<=3		NA	NA	NA	NA	NA	NA	NA	NA		NA	NA	NA	NA
AMOT	silenced		TRUE	TRUE	FALSE	TRUE	FALSE		9	2	7		skipped_n_ind<=3		NA	NA	NA	NA	NA	NA	NA	NA		NA	NA	NA	NA
AMOT	silenced		FALSE	TRUE	FALSE	TRUE	FALSE		9	2	7		skipped_n_ind<=3		NA	NA	NA	NA	NA	NA	NA	NA		NA	NA	NA	NA
AMOT	silenced		TRUE	FALSE	FALSE	TRUE	FALSE		9	2	7		skipped_n_ind<=3		NA	NA	NA	NA	NA	NA	NA	NA		NA	NA	NA	NA
AMOT	silenced		FALSE	FALSE	FALSE	TRUE	FALSE		9	2	7		skipped_n_ind<=3		NA	NA	NA	NA	NA	NA	NA	NA		NA	NA	NA	NA
AMOT	silenced		TRUE	TRUE	TRUE	FALSE	FALSE		9	2	7		skipped_n_ind<=3		NA	NA	NA	NA	NA	NA	NA	NA		NA	NA	NA	NA
AMOT	silenced		FALSE	TRUE	TRUE	FALSE	FALSE		9	2	7		skipped_n_ind<=3		NA	NA	NA	NA	NA	NA	NA	NA		NA	NA	NA	NA
AMOT	silenced		TRUE	FALSE	TRUE	FALSE	FALSE		9	2	7		skipped_n_ind<=3		NA	NA	NA	NA	NA	NA	NA	NA		NA	NA	NA	NA
AMOT	silenced		FALSE	FALSE	TRUE	FALSE	FALSE		9	2	7		skipped_n_ind<=3		NA	NA	NA	NA	NA	NA	NA	NA		NA	NA	NA	NA
AMOT	silenced		TRUE	TRUE	FALSE	FALSE	FALSE		9	2	7		skipped_n_ind<=3		NA	NA	NA	NA	NA	NA	NA	NA		NA	NA	NA	NA
AMOT	silenced		FALSE	TRUE	FALSE	FALSE	FALSE		9	2	7		skipped_n_ind<=3		NA	NA	NA	NA	NA	NA	NA	NA		NA	NA	NA	NA
AMOT	silenced		TRUE	FALSE	FALSE	FALSE	FALSE		9	2	7		skipped_n_ind<=3		NA	NA	NA	NA	NA	NA	NA	NA		NA	NA	NA	NA
AMOT	silenced		FALSE	FALSE	FALSE	FALSE	FALSE		9	2	7		skipped_n_ind<=3		NA	NA	NA	NA	NA	NA	NA	NA		NA	NA	NA	NA
ANOS1	other		TRUE	TRUE	TRUE	TRUE	TRUE		12	3	11		skipped_n_ind<=3		NA	NA	NA	NA	NA	NA	NA	NA		NA	NA	NA	NA
ANOS1	other		FALSE	TRUE	TRUE	TRUE	TRUE		12	3	11		skipped_n_ind<=3		NA	NA	NA	NA	NA	NA	NA	NA		NA	NA	NA	NA
ANOS1	other		TRUE	FALSE	TRUE	TRUE	TRUE		12	3	11		skipped_n_ind<=3		NA	NA	NA	NA	NA	NA	NA	NA		NA	NA	NA	NA
ANOS1	other		FALSE	FALSE	TRUE	TRUE	TRUE		12	3	11		skipped_n_ind<=3		NA	NA	NA	NA	NA	NA	NA	NA		NA	NA	NA	NA
ANOS1	other		TRUE	TRUE	FALSE	TRUE	TRUE		12	3	11		skipped_n_ind<=3		NA	NA	NA	NA	NA	NA	NA	NA		NA	NA	NA	NA
ANOS1	other		FALSE	TRUE	FALSE	TRUE	TRUE		12	3	11		skipped_n_ind<=3		NA	NA	NA	NA	NA	NA	NA	NA		NA	NA	NA	NA
ANOS1	other		TRUE	FALSE	FALSE	TRUE	TRUE		12	3	11		skipped_n_ind<=3		NA	NA	NA	NA	NA	NA	NA	NA		NA	NA	NA	NA
ANOS1	other		FALSE	FALSE	FALSE	TRUE	TRUE		12	3	11		skipped_n_ind<=3		NA	NA	NA	NA	NA	NA	NA	NA		NA	NA	NA	NA
ANOS1	other		TRUE	TRUE	TRUE	FALSE	TRUE		12	3	11		skipped_n_ind<=3		NA	NA	NA	NA	NA	NA	NA	NA		NA	NA	NA	NA
ANOS1	other		FALSE	TRUE	TRUE	FALSE	TRUE		12	3	11		skipped_n_ind<=3		NA	NA	NA	NA	NA	NA	NA	NA		NA	NA	NA	NA
ANOS1	other		TRUE	FALSE	TRUE	FALSE	TRUE		12	3	11		skipped_n_ind<=3		NA	NA	NA	NA	NA	NA	NA	NA		NA	NA	NA	NA
ANOS1	other		FALSE	FALSE	TRUE	FALSE	TRUE		12	3	11		skipped_n_ind<=3		NA	NA	NA	NA	NA	NA	NA	NA		NA	NA	NA	NA
ANOS1	other		TRUE	TRUE	FALSE	FALSE	TRUE		12	3	11		skipped_n_ind<=3		NA	NA	NA	NA	NA	NA	NA	NA		NA	NA	NA	NA
ANOS1	other		FALSE	TRUE	FALSE	FALSE	TRUE		12	3	11		skipped_n_ind<=3		NA	NA	NA	NA	NA	NA	NA	NA		NA	NA	NA	NA
ANOS1	other		TRUE	FALSE	FALSE	FALSE	TRUE		12	3	11		skipped_n_ind<=3		NA	NA	NA	NA	NA	NA	NA	NA		NA	NA	NA	NA
ANOS1	other		FALSE	FALSE	FALSE	FALSE	TRUE		12	3	11		skipped_n_ind<=3		NA	NA	NA	NA	NA	NA	NA	NA		NA	NA	NA	NA
ANOS1	other		TRUE	TRUE	TRUE	TRUE	FALSE		12	3	11		skipped_n_ind<=3		NA	NA	NA	NA	NA	NA	NA	NA		NA	NA	NA	NA
ANOS1	other		FALSE	TRUE	TRUE	TRUE	FALSE		12	3	11		skipped_n_ind<=3		NA	NA	NA	NA	NA	NA	NA	NA		NA	NA	NA	NA
ANOS1	other		TRUE	FALSE	TRUE	TRUE	FALSE		12	3	11		skipped_n_ind<=3		NA	NA	NA	NA	NA	NA	NA	NA		NA	NA	NA	NA
ANOS1	other		FALSE	FALSE	TRUE	TRUE	FALSE		12	3	11		skipped_n_ind<=3		NA	NA	NA	NA	NA	NA	NA	NA		NA	NA	NA	NA
ANOS1	other		TRUE	TRUE	FALSE	TRUE	FALSE		12	3	11		skipped_n_ind<=3		NA	NA	NA	NA	NA	NA	NA	NA		NA	NA	NA	NA
ANOS1	other		FALSE	TRUE	FALSE	TRUE	FALSE		12	3	11		skipped_n_ind<=3		NA	NA	NA	NA	NA	NA	NA	NA		NA	NA	NA	NA
ANOS1	other		TRUE	FALSE	FALSE	TRUE	FALSE		12	3	11		skipped_n_ind<=3		NA	NA	NA	NA	NA	NA	NA	NA		NA	NA	NA	NA
ANOS1	other		FALSE	FALSE	FALSE	TRUE	FALSE		12	3	11		skipped_n_ind<=3		NA	NA	NA	NA	NA	NA	NA	NA		NA	NA	NA	NA
ANOS1	other		TRUE	TRUE	TRUE	FALSE	FALSE		12	3	11		skipped_n_ind<=3		NA	NA	NA	NA	NA	NA	NA	NA		NA	NA	NA	NA
ANOS1	other		FALSE	TRUE	TRUE	FALSE	FALSE		12	3	11		skipped_n_ind<=3		NA	NA	NA	NA	NA	NA	NA	NA		NA	NA	NA	NA
ANOS1	other		TRUE	FALSE	TRUE	FALSE	FALSE		12	3	11		skipped_n_ind<=3		NA	NA	NA	NA	NA	NA	NA	NA		NA	NA	NA	NA
ANOS1	other		FALSE	FALSE	TRUE	FALSE	FALSE		12	3	11		skipped_n_ind<=3		NA	NA	NA	NA	NA	NA	NA	NA		NA	NA	NA	NA
ANOS1	other		TRUE	TRUE	FALSE	FALSE	FALSE		12	3	11		skipped_n_ind<=3		NA	NA	NA	NA	NA	NA	NA	NA		NA	NA	NA	NA
ANOS1	other		FALSE	TRUE	FALSE	FALSE	FALSE		12	3	11		skipped_n_ind<=3		NA	NA	NA	NA	NA	NA	NA	NA		NA	NA	NA	NA
ANOS1	other		TRUE	FALSE	FALSE	FALSE	FALSE		12	3	11		skipped_n_ind<=3		NA	NA	NA	NA	NA	NA	NA	NA		NA	NA	NA	NA
ANOS1	other		FALSE	FALSE	FALSE	FALSE	FALSE		12	3	11		skipped_n_ind<=3		NA	NA	NA	NA	NA	NA	NA	NA		NA	NA	NA	NA
AP1S2	escape		TRUE	TRUE	TRUE	TRUE	TRUE		4	1	4		skipped_n_ind<=3		NA	NA	NA	NA	NA	NA	NA	NA		NA	NA	NA	NA
AP1S2	escape		FALSE	TRUE	TRUE	TRUE	TRUE		4	1	4		skipped_n_ind<=3		NA	NA	NA	NA	NA	NA	NA	NA		NA	NA	NA	NA
AP1S2	escape		TRUE	FALSE	TRUE	TRUE	TRUE		4	1	4		skipped_n_ind<=3		NA	NA	NA	NA	NA	NA	NA	NA		NA	NA	NA	NA
AP1S2	escape		FALSE	FALSE	TRUE	TRUE	TRUE		4	1	4		skipped_n_ind<=3		NA	NA	NA	NA	NA	NA	NA	NA		NA	NA	NA	NA
AP1S2	escape		TRUE	TRUE	FALSE	TRUE	TRUE		4	1	4		skipped_n_ind<=3		NA	NA	NA	NA	NA	NA	NA	NA		NA	NA	NA	NA
AP1S2	escape		FALSE	TRUE	FALSE	TRUE	TRUE		4	1	4		skipped_n_ind<=3		NA	NA	NA	NA	NA	NA	NA	NA		NA	NA	NA	NA
AP1S2	escape		TRUE	FALSE	FALSE	TRUE	TRUE		4	1	4		skipped_n_ind<=3		NA	NA	NA	NA	NA	NA	NA	NA		NA	NA	NA	NA
AP1S2	escape		FALSE	FALSE	FALSE	TRUE	TRUE		4	1	4		skipped_n_ind<=3		NA	NA	NA	NA	NA	NA	NA	NA		NA	NA	NA	NA
AP1S2	escape		TRUE	TRUE	TRUE	FALSE	TRUE		4	1	4		skipped_n_ind<=3		NA	NA	NA	NA	NA	NA	NA	NA		NA	NA	NA	NA
AP1S2	escape		FALSE	TRUE	TRUE	FALSE	TRUE		4	1	4		skipped_n_ind<=3		NA	NA	NA	NA	NA	NA	NA	NA		NA	NA	NA	NA
AP1S2	escape		TRUE	FALSE	TRUE	FALSE	TRUE		4	1	4		skipped_n_ind<=3		NA	NA	NA	NA	NA	NA	NA	NA		NA	NA	NA	NA
AP1S2	escape		FALSE	FALSE	TRUE	FALSE	TRUE		4	1	4		skipped_n_ind<=3		NA	NA	NA	NA	NA	NA	NA	NA		NA	NA	NA	NA
AP1S2	escape		TRUE	TRUE	FALSE	FALSE	TRUE		4	1	4		skipped_n_ind<=3		NA	NA	NA	NA	NA	NA	NA	NA		NA	NA	NA	NA
AP1S2	escape		FALSE	TRUE	FALSE	FALSE	TRUE		4	1	4		skipped_n_ind<=3		NA	NA	NA	NA	NA	NA	NA	NA		NA	NA	NA	NA
AP1S2	escape		TRUE	FALSE	FALSE	FALSE	TRUE		4	1	4		skipped_n_ind<=3		NA	NA	NA	NA	NA	NA	NA	NA		NA	NA	NA	NA
AP1S2	escape		FALSE	FALSE	FALSE	FALSE	TRUE		4	1	4		skipped_n_ind<=3		NA	NA	NA	NA	NA	NA	NA	NA		NA	NA	NA	NA
AP1S2	escape		TRUE	TRUE	TRUE	TRUE	FALSE		4	1	4		skipped_n_ind<=3		NA	NA	NA	NA	NA	NA	NA	NA		NA	NA	NA	NA
AP1S2	escape		FALSE	TRUE	TRUE	TRUE	FALSE		4	1	4		skipped_n_ind<=3		NA	NA	NA	NA	NA	NA	NA	NA		NA	NA	NA	NA
AP1S2	escape		TRUE	FALSE	TRUE	TRUE	FALSE		4	1	4		skipped_n_ind<=3		NA	NA	NA	NA	NA	NA	NA	NA		NA	NA	NA	NA
AP1S2	escape		FALSE	FALSE	TRUE	TRUE	FALSE		4	1	4		skipped_n_ind<=3		NA	NA	NA	NA	NA	NA	NA	NA		NA	NA	NA	NA
AP1S2	escape		TRUE	TRUE	FALSE	TRUE	FALSE		4	1	4		skipped_n_ind<=3		NA	NA	NA	NA	NA	NA	NA	NA		NA	NA	NA	NA
AP1S2	escape		FALSE	TRUE	FALSE	TRUE	FALSE		4	1	4		skipped_n_ind<=3		NA	NA	NA	NA	NA	NA	NA	NA		NA	NA	NA	NA
AP1S2	escape		TRUE	FALSE	FALSE	TRUE	FALSE		4	1	4		skipped_n_ind<=3		NA	NA	NA	NA	NA	NA	NA	NA		NA	NA	NA	NA
AP1S2	escape		FALSE	FALSE	FALSE	TRUE	FALSE		4	1	4		skipped_n_ind<=3		NA	NA	NA	NA	NA	NA	NA	NA		NA	NA	NA	NA
AP1S2	escape		TRUE	TRUE	TRUE	FALSE	FALSE		4	1	4		skipped_n_ind<=3		NA	NA	NA	NA	NA	NA	NA	NA		NA	NA	NA	NA
AP1S2	escape		FALSE	TRUE	TRUE	FALSE	FALSE		4	1	4		skipped_n_ind<=3		NA	NA	NA	NA	NA	NA	NA	NA		NA	NA	NA	NA
AP1S2	escape		TRUE	FALSE	TRUE	FALSE	FALSE		4	1	4		skipped_n_ind<=3		NA	NA	NA	NA	NA	NA	NA	NA		NA	NA	NA	NA
AP1S2	escape		FALSE	FALSE	TRUE	FALSE	FALSE		4	1	4		skipped_n_ind<=3		NA	NA	NA	NA	NA	NA	NA	NA		NA	NA	NA	NA
AP1S2	escape		TRUE	TRUE	FALSE	FALSE	FALSE		4	1	4		skipped_n_ind<=3		NA	NA	NA	NA	NA	NA	NA	NA		NA	NA	NA	NA
AP1S2	escape		FALSE	TRUE	FALSE	FALSE	FALSE		4	1	4		skipped_n_ind<=3		NA	NA	NA	NA	NA	NA	NA	NA		NA	NA	NA	NA
AP1S2	escape		TRUE	FALSE	FALSE	FALSE	FALSE		4	1	4		skipped_n_ind<=3		NA	NA	NA	NA	NA	NA	NA	NA		NA	NA	NA	NA
AP1S2	escape		FALSE	FALSE	FALSE	FALSE	FALSE		4	1	4		skipped_n_ind<=3		NA	NA	NA	NA	NA	NA	NA	NA		NA	NA	NA	NA
APEX2	silenced		TRUE	TRUE	TRUE	TRUE	TRUE		13	4	12		lmer_singular		-0.0470925	0.146531	-0.321382	0.00193124	0.994825	1	-Inf	Inf		-17.3319	10	7.10464	FALSE
APEX2	silenced		FALSE	TRUE	TRUE	TRUE	TRUE		13	4	12		lmer_singular		0.151612	0.0932784	1.62538	0.0591443	0.858725	0.999588	-1.15444e+20	1.15444e+20		-9.55678	11	14.8797	FALSE
APEX2	silenced		TRUE	FALSE	TRUE	TRUE	TRUE		13	4	12		lmer_singular		1.14706e-11	1.53056e-06	7.49438e-06	0.00146118	1	1	-Inf	Inf		-19.6489	7	4.78758	FALSE
APEX2	silenced		FALSE	FALSE	TRUE	TRUE	TRUE		13	4	12		lmer_singular		4.47707e-12	8.36602e-07	5.35149e-06	0.000490264	1	1	-Inf	Inf		-20.2337	6	4.20285	FALSE
APEX2	silenced		TRUE	TRUE	FALSE	TRUE	TRUE		13	4	12		lmer		-0.0801987	0.143834	-0.55758	0.00212174	0.99326	1	-Inf	Inf		-19.0806	8	5.35593	FALSE
APEX2	silenced		FALSE	TRUE	FALSE	TRUE	TRUE		13	4	12		lmer		0.157607	0.0902236	1.74685	0.000494459	0.997503	1	-Inf	Inf		-22.4886	2	1.94792	TRUE
APEX2	silenced		TRUE	FALSE	FALSE	TRUE	TRUE		13	4	12		lmer		1.93158e-06	0.000575824	0.00335446	13	0.997374	1	-0.00124206	0.00124592		1.85294	16	26.2895	FALSE
APEX2	silenced		FALSE	FALSE	FALSE	TRUE	TRUE		13	4	12		lmer		6.86229e-12	1.23154e-06	5.57213e-06	0.000988084	1	1	-Inf	Inf		-20.9294	5	3.5071	FALSE
APEX2	silenced		TRUE	TRUE	TRUE	FALSE	TRUE		13	4	12		lmer_singular		0.24364	0.31913	0.763452	13	0.458826	1	-0.445798	0.933079		44.6187	32	69.0552	FALSE
APEX2	silenced		FALSE	TRUE	TRUE	FALSE	TRUE		13	4	12		lmer_singular		0.468408	0.296696	1.57875	13	0.138408	0.899099	-0.172565	1.10938		44.4648	31	68.9013	FALSE
APEX2	silenced		TRUE	FALSE	TRUE	FALSE	TRUE		13	4	12		lmer_singular		0.308538	0.298185	1.03472	13	0.319664	0.864003	-0.335651	0.952727		42.8996	29	67.3362	FALSE
APEX2	silenced		FALSE	FALSE	TRUE	FALSE	TRUE		13	4	12		lmer_singular		0.49008	0.30853	1.58844	13	0.136202	0.621672	-0.176458	1.15662		43.5435	30	67.98	FALSE
APEX2	silenced		TRUE	TRUE	FALSE	FALSE	TRUE		13	4	12		lm		0.24364	0.406813	0.598901	NA	0.565808	0.974705	-0.694471	1.18175		42.6187	26	67.0552	FALSE
APEX2	silenced		FALSE	TRUE	FALSE	FALSE	TRUE		13	4	12		lm		0.468408	0.356584	1.3136	NA	0.221479	0.99151	-0.338241	1.27506		42.4648	25	66.9013	FALSE
APEX2	silenced		TRUE	FALSE	FALSE	FALSE	TRUE		13	4	12		lm		0.308538	0.358374	0.860941	NA	0.411619	0.871388	-0.502159	1.11924		40.8996	21	65.3362	FALSE
APEX2	silenced		FALSE	FALSE	FALSE	FALSE	TRUE		13	4	12		lm		0.49008	0.351778	1.39315	NA	0.193766	0.577821	-0.293731	1.27389		41.5435	23	65.98	FALSE
APEX2	silenced		TRUE	TRUE	TRUE	TRUE	FALSE		13	4	12		lmer		-0.0636806	0.157129	-0.405277	3.8447e-05	0.999813	1	-Inf	Inf		-18.5754	9	5.86113	FALSE
APEX2	silenced		FALSE	TRUE	TRUE	TRUE	FALSE		13	4	12		lmer_singular		0.147002	0.0886527	1.65818	0.000606625	0.99703	0.999648	-Inf	Inf		-22.0391	4	2.39742	FALSE
APEX2	silenced		TRUE	FALSE	TRUE	TRUE	FALSE		13	4	12		lmer		5.65795e-15	4.44727e-08	1.27223e-07	0.0012473	1	1	-Inf	Inf		-22.207	3	2.2295	FALSE
APEX2	silenced		FALSE	FALSE	TRUE	TRUE	FALSE		13	4	12		lmer_singular		1.62762e-11	1.82915e-06	8.89826e-06	0.545061	0.999995	0.999995	-0.000193414	0.000193414		-5.54511	12	18.8914	FALSE
APEX2	silenced		TRUE	TRUE	FALSE	TRUE	FALSE		13	4	12		lmer		-0.0515191	0.156623	-0.328936	13	0.747443	1	-0.389883	0.286845		1.54634	15	25.9829	FALSE
APEX2	silenced		FALSE	TRUE	FALSE	TRUE	FALSE		13	4	12		lmer		0.144237	0.0886659	1.62674	0.00050575	0.997487	1	-Inf	Inf		-24.4365	1	0	TRUE
APEX2	silenced		TRUE	FALSE	FALSE	TRUE	FALSE		13	4	12		lmer		5.02222e-10	1.14056e-05	4.40331e-05	2747.88	0.999965	1	-2.23638e-05	2.23648e-05		-2.03192	13	22.4046	FALSE
APEX2	silenced		FALSE	FALSE	FALSE	TRUE	FALSE		13	4	12		lmer		8.99381e-10	1.35966e-05	6.61472e-05	358.457	0.999947	1	-2.67383e-05	2.67401e-05		0.478787	14	24.9153	FALSE
APEX2	silenced		TRUE	TRUE	TRUE	FALSE	FALSE		13	4	12		lmer_singular		0.201225	0.256987	0.783018	13	0.447647	1	-0.353961	0.756412		42.6685	27	67.105	FALSE
APEX2	silenced		FALSE	TRUE	TRUE	FALSE	FALSE		13	4	12		lmer_singular		0.377188	0.248079	1.52044	13	0.152344	0.976464	-0.158753	0.913129		42.76	28	67.1965	FALSE
APEX2	silenced		TRUE	FALSE	TRUE	FALSE	FALSE		13	4	12		lmer_singular		0.262822	0.233139	1.12732	13	0.279985	0.7677	-0.240844	0.766488		40.9595	22	65.3961	FALSE
APEX2	silenced		FALSE	FALSE	TRUE	FALSE	FALSE		13	4	12		lmer_singular		0.339298	0.260897	1.3005	13	0.216012	0.623247	-0.224337	0.902932		42.2619	24	66.6984	FALSE
APEX2	silenced		TRUE	TRUE	FALSE	FALSE	FALSE		13	4	12		lm		0.201225	0.30886	0.65151	NA	0.531	0.991417	-0.497464	0.899915		40.6685	19	65.105	FALSE
APEX2	silenced		FALSE	TRUE	FALSE	FALSE	FALSE		13	4	12		lm		0.377188	0.282853	1.33351	NA	0.211941	0.916209	-0.253047	1.00742		40.76	20	65.1965	FALSE
APEX2	silenced		TRUE	FALSE	FALSE	FALSE	FALSE		13	4	12		lm		0.262822	0.265819	0.988726	NA	0.346117	0.803168	-0.32946	0.855104		38.9595	17	63.3961	FALSE
APEX2	silenced		FALSE	FALSE	FALSE	FALSE	FALSE		13	4	12		lm		0.339298	0.283625	1.19629	NA	0.256733	0.548878	-0.284958	0.963553		40.2619	18	64.6984	FALSE
APLN	silenced		TRUE	TRUE	TRUE	TRUE	TRUE		1	1	1		skipped_n_ind<=3		NA	NA	NA	NA	NA	NA	NA	NA		NA	NA	NA	NA
APLN	silenced		FALSE	TRUE	TRUE	TRUE	TRUE		1	1	1		skipped_n_ind<=3		NA	NA	NA	NA	NA	NA	NA	NA		NA	NA	NA	NA
APLN	silenced		TRUE	FALSE	TRUE	TRUE	TRUE		1	1	1		skipped_n_ind<=3		NA	NA	NA	NA	NA	NA	NA	NA		NA	NA	NA	NA
APLN	silenced		FALSE	FALSE	TRUE	TRUE	TRUE		1	1	1		skipped_n_ind<=3		NA	NA	NA	NA	NA	NA	NA	NA		NA	NA	NA	NA
APLN	silenced		TRUE	TRUE	FALSE	TRUE	TRUE		1	1	1		skipped_n_ind<=3		NA	NA	NA	NA	NA	NA	NA	NA		NA	NA	NA	NA
APLN	silenced		FALSE	TRUE	FALSE	TRUE	TRUE		1	1	1		skipped_n_ind<=3		NA	NA	NA	NA	NA	NA	NA	NA		NA	NA	NA	NA
APLN	silenced		TRUE	FALSE	FALSE	TRUE	TRUE		1	1	1		skipped_n_ind<=3		NA	NA	NA	NA	NA	NA	NA	NA		NA	NA	NA	NA
APLN	silenced		FALSE	FALSE	FALSE	TRUE	TRUE		1	1	1		skipped_n_ind<=3		NA	NA	NA	NA	NA	NA	NA	NA		NA	NA	NA	NA
APLN	silenced		TRUE	TRUE	TRUE	FALSE	TRUE		1	1	1		skipped_n_ind<=3		NA	NA	NA	NA	NA	NA	NA	NA		NA	NA	NA	NA
APLN	silenced		FALSE	TRUE	TRUE	FALSE	TRUE		1	1	1		skipped_n_ind<=3		NA	NA	NA	NA	NA	NA	NA	NA		NA	NA	NA	NA
APLN	silenced		TRUE	FALSE	TRUE	FALSE	TRUE		1	1	1		skipped_n_ind<=3		NA	NA	NA	NA	NA	NA	NA	NA		NA	NA	NA	NA
APLN	silenced		FALSE	FALSE	TRUE	FALSE	TRUE		1	1	1		skipped_n_ind<=3		NA	NA	NA	NA	NA	NA	NA	NA		NA	NA	NA	NA
APLN	silenced		TRUE	TRUE	FALSE	FALSE	TRUE		1	1	1		skipped_n_ind<=3		NA	NA	NA	NA	NA	NA	NA	NA		NA	NA	NA	NA
APLN	silenced		FALSE	TRUE	FALSE	FALSE	TRUE		1	1	1		skipped_n_ind<=3		NA	NA	NA	NA	NA	NA	NA	NA		NA	NA	NA	NA
APLN	silenced		TRUE	FALSE	FALSE	FALSE	TRUE		1	1	1		skipped_n_ind<=3		NA	NA	NA	NA	NA	NA	NA	NA		NA	NA	NA	NA
APLN	silenced		FALSE	FALSE	FALSE	FALSE	TRUE		1	1	1		skipped_n_ind<=3		NA	NA	NA	NA	NA	NA	NA	NA		NA	NA	NA	NA
APLN	silenced		TRUE	TRUE	TRUE	TRUE	FALSE		1	1	1		skipped_n_ind<=3		NA	NA	NA	NA	NA	NA	NA	NA		NA	NA	NA	NA
APLN	silenced		FALSE	TRUE	TRUE	TRUE	FALSE		1	1	1		skipped_n_ind<=3		NA	NA	NA	NA	NA	NA	NA	NA		NA	NA	NA	NA
APLN	silenced		TRUE	FALSE	TRUE	TRUE	FALSE		1	1	1		skipped_n_ind<=3		NA	NA	NA	NA	NA	NA	NA	NA		NA	NA	NA	NA
APLN	silenced		FALSE	FALSE	TRUE	TRUE	FALSE		1	1	1		skipped_n_ind<=3		NA	NA	NA	NA	NA	NA	NA	NA		NA	NA	NA	NA
APLN	silenced		TRUE	TRUE	FALSE	TRUE	FALSE		1	1	1		skipped_n_ind<=3		NA	NA	NA	NA	NA	NA	NA	NA		NA	NA	NA	NA
APLN	silenced		FALSE	TRUE	FALSE	TRUE	FALSE		1	1	1		skipped_n_ind<=3		NA	NA	NA	NA	NA	NA	NA	NA		NA	NA	NA	NA
APLN	silenced		TRUE	FALSE	FALSE	TRUE	FALSE		1	1	1		skipped_n_ind<=3		NA	NA	NA	NA	NA	NA	NA	NA		NA	NA	NA	NA
APLN	silenced		FALSE	FALSE	FALSE	TRUE	FALSE		1	1	1		skipped_n_ind<=3		NA	NA	NA	NA	NA	NA	NA	NA		NA	NA	NA	NA
APLN	silenced		TRUE	TRUE	TRUE	FALSE	FALSE		1	1	1		skipped_n_ind<=3		NA	NA	NA	NA	NA	NA	NA	NA		NA	NA	NA	NA
APLN	silenced		FALSE	TRUE	TRUE	FALSE	FALSE		1	1	1		skipped_n_ind<=3		NA	NA	NA	NA	NA	NA	NA	NA		NA	NA	NA	NA
APLN	silenced		TRUE	FALSE	TRUE	FALSE	FALSE		1	1	1		skipped_n_ind<=3		NA	NA	NA	NA	NA	NA	NA	NA		NA	NA	NA	NA
APLN	silenced		FALSE	FALSE	TRUE	FALSE	FALSE		1	1	1		skipped_n_ind<=3		NA	NA	NA	NA	NA	NA	NA	NA		NA	NA	NA	NA
APLN	silenced		TRUE	TRUE	FALSE	FALSE	FALSE		1	1	1		skipped_n_ind<=3		NA	NA	NA	NA	NA	NA	NA	NA		NA	NA	NA	NA
APLN	silenced		FALSE	TRUE	FALSE	FALSE	FALSE		1	1	1		skipped_n_ind<=3		NA	NA	NA	NA	NA	NA	NA	NA		NA	NA	NA	NA
APLN	silenced		TRUE	FALSE	FALSE	FALSE	FALSE		1	1	1		skipped_n_ind<=3		NA	NA	NA	NA	NA	NA	NA	NA		NA	NA	NA	NA
APLN	silenced		FALSE	FALSE	FALSE	FALSE	FALSE		1	1	1		skipped_n_ind<=3		NA	NA	NA	NA	NA	NA	NA	NA		NA	NA	NA	NA
APOO	silenced		TRUE	TRUE	TRUE	TRUE	TRUE		47	13	41		lmer_singular		0.122242	0.178875	0.683391	47	0.497715	1	-0.237609	0.482092		143.502	32	8.23149	FALSE
APOO	silenced		FALSE	TRUE	TRUE	TRUE	TRUE		47	13	41		lmer_singular		0.125072	0.179153	0.69813	47	0.488536	0.999588	-0.235337	0.48548		141.705	30	6.43494	FALSE
APOO	silenced		TRUE	FALSE	TRUE	TRUE	TRUE		47	13	41		lmer_singular		0.167163	0.162564	1.02829	47	0.309078	0.819301	-0.159874	0.4942		141.85	31	6.58026	FALSE
APOO	silenced		FALSE	FALSE	TRUE	TRUE	TRUE		47	13	41		lmer_singular		0.260282	0.143653	1.81188	47	0.0763962	0.43719	-0.0287102	0.549274		141.192	26	5.92179	FALSE
APOO	silenced		TRUE	TRUE	FALSE	TRUE	TRUE		47	13	41		lmer_singular		0.122242	0.178875	0.683391	47	0.497715	0.99153	-0.237609	0.482092		141.502	27	6.23149	FALSE
APOO	silenced		FALSE	TRUE	FALSE	TRUE	TRUE		47	13	41		lmer_singular		0.125072	0.179153	0.69813	47	0.488536	0.912179	-0.235337	0.48548		139.705	20	4.43494	FALSE
APOO	silenced		TRUE	FALSE	FALSE	TRUE	TRUE		47	13	41		lmer_singular		0.167163	0.162564	1.02829	47	0.309078	0.729423	-0.159874	0.4942		139.85	23	4.58026	FALSE
APOO	silenced		FALSE	FALSE	FALSE	TRUE	TRUE		47	13	41		lmer_singular		0.260282	0.143653	1.81188	47	0.0763962	0.332874	-0.0287102	0.549274		139.192	14	3.92179	FALSE
APOO	silenced		TRUE	TRUE	TRUE	FALSE	TRUE		47	13	41		lmer_singular		0.122242	0.178875	0.683391	47	0.497715	1	-0.237609	0.482092		141.502	27	6.23149	FALSE
APOO	silenced		FALSE	TRUE	TRUE	FALSE	TRUE		47	13	41		lmer_singular		0.125072	0.179153	0.69813	47	0.488536	0.999463	-0.235337	0.48548		139.705	20	4.43494	FALSE
APOO	silenced		TRUE	FALSE	TRUE	FALSE	TRUE		47	13	41		lmer_singular		0.167163	0.162564	1.02829	47	0.309078	0.864003	-0.159874	0.4942		139.85	23	4.58026	FALSE
APOO	silenced		FALSE	FALSE	TRUE	FALSE	TRUE		47	13	41		lmer_singular		0.260282	0.143653	1.81188	47	0.0763962	0.47111	-0.0287102	0.549274		139.192	14	3.92179	FALSE
APOO	silenced		TRUE	TRUE	FALSE	FALSE	TRUE		47	13	41		lm		0.122242	0.189223	0.646018	NA	0.521782	0.974705	-0.259626	0.504109		139.502	17	4.23149	FALSE
APOO	silenced		FALSE	TRUE	FALSE	FALSE	TRUE		47	13	41		lm		0.125072	0.1873	0.667762	NA	0.507854	0.99151	-0.252655	0.502798		137.705	8	2.43494	FALSE
APOO	silenced		TRUE	FALSE	FALSE	FALSE	TRUE		47	13	41		lm		0.167163	0.169957	0.983558	NA	0.330835	0.871388	-0.175589	0.509915		137.85	11	2.58026	FALSE
APOO	silenced		FALSE	FALSE	FALSE	FALSE	TRUE		47	13	41		lm		0.260282	0.148469	1.7531	NA	0.0865495	0.392639	-0.0389382	0.559502		137.192	4	1.92179	TRUE
APOO	silenced		TRUE	TRUE	TRUE	TRUE	FALSE		47	13	41		lmer_singular		0.123898	0.174068	0.711779	47	0.48012	1	-0.226282	0.474078		141.503	29	6.23311	FALSE
APOO	silenced		FALSE	TRUE	TRUE	TRUE	FALSE		47	13	41		lmer_singular		0.120259	0.17429	0.689992	47	0.493592	0.999648	-0.230368	0.470886		139.718	22	4.44835	FALSE
APOO	silenced		TRUE	FALSE	TRUE	TRUE	FALSE		47	13	41		lmer_singular		0.173387	0.154053	1.1255	47	0.266091	0.735729	-0.136528	0.483301		139.865	25	4.59459	FALSE
APOO	silenced		FALSE	FALSE	TRUE	TRUE	FALSE		47	13	41		lmer_singular		0.252618	0.141134	1.78992	47	0.079911	0.511563	-0.0313071	0.536543		139.27	16	4	FALSE
APOO	silenced		TRUE	TRUE	FALSE	TRUE	FALSE		47	13	41		lmer_singular		0.123898	0.174068	0.711779	47	0.48012	1	-0.226282	0.474078		139.503	18	4.23311	FALSE
APOO	silenced		FALSE	TRUE	FALSE	TRUE	FALSE		47	13	41		lmer_singular		0.120259	0.17429	0.689992	47	0.493592	1	-0.230368	0.470886		137.718	9	2.44835	FALSE
APOO	silenced		TRUE	FALSE	FALSE	TRUE	FALSE		47	13	41		lmer_singular		0.173387	0.154053	1.1255	47	0.266091	0.665408	-0.136528	0.483301		137.865	12	2.59459	FALSE
APOO	silenced		FALSE	FALSE	FALSE	TRUE	FALSE		47	13	41		lmer_singular		0.252618	0.141134	1.78992	47	0.079911	0.309889	-0.0313071	0.536543		137.27	5	2	TRUE
APOO	silenced		TRUE	TRUE	TRUE	FALSE	FALSE		47	13	41		lmer_singular		0.123898	0.174068	0.711779	47	0.48012	1	-0.226282	0.474078		139.503	18	4.23311	FALSE
APOO	silenced		FALSE	TRUE	TRUE	FALSE	FALSE		47	13	41		lmer_singular		0.120259	0.17429	0.689992	47	0.493592	0.999618	-0.230368	0.470886		137.718	9	2.44835	FALSE
APOO	silenced		TRUE	FALSE	TRUE	FALSE	FALSE		47	13	41		lmer_singular		0.173387	0.154053	1.1255	47	0.266091	0.749979	-0.136528	0.483301		137.865	12	2.59459	FALSE
APOO	silenced		FALSE	FALSE	TRUE	FALSE	FALSE		47	13	41		lmer_singular		0.252618	0.141134	1.78992	47	0.079911	0.513725	-0.0313071	0.536543		137.27	5	2	TRUE
APOO	silenced		TRUE	TRUE	FALSE	FALSE	FALSE		47	13	41		lm		0.123898	0.181984	0.680817	NA	0.499637	0.991417	-0.243108	0.490904		137.503	7	2.23311	FALSE
APOO	silenced		FALSE	TRUE	FALSE	FALSE	FALSE		47	13	41		lm		0.120259	0.180134	0.667608	NA	0.50787	0.999159	-0.242777	0.483295		135.718	2	0.448348	TRUE
APOO	silenced		TRUE	FALSE	FALSE	FALSE	FALSE		47	13	41		lm		0.173387	0.159218	1.08899	NA	0.282088	0.709137	-0.147496	0.49427		135.865	3	0.594593	TRUE
APOO	silenced		FALSE	FALSE	FALSE	FALSE	FALSE		47	13	41		lm		0.252618	0.144236	1.75142	NA	0.0866877	0.343252	-0.0378887	0.543125		135.27	1	0	TRUE
APOOL	silenced		TRUE	TRUE	TRUE	TRUE	TRUE		25	3	20		skipped_n_ind<=3		NA	NA	NA	NA	NA	NA	NA	NA		NA	NA	NA	NA
APOOL	silenced		FALSE	TRUE	TRUE	TRUE	TRUE		25	3	20		skipped_n_ind<=3		NA	NA	NA	NA	NA	NA	NA	NA		NA	NA	NA	NA
APOOL	silenced		TRUE	FALSE	TRUE	TRUE	TRUE		25	3	20		skipped_n_ind<=3		NA	NA	NA	NA	NA	NA	NA	NA		NA	NA	NA	NA
APOOL	silenced		FALSE	FALSE	TRUE	TRUE	TRUE		25	3	20		skipped_n_ind<=3		NA	NA	NA	NA	NA	NA	NA	NA		NA	NA	NA	NA
APOOL	silenced		TRUE	TRUE	FALSE	TRUE	TRUE		25	3	20		skipped_n_ind<=3		NA	NA	NA	NA	NA	NA	NA	NA		NA	NA	NA	NA
APOOL	silenced		FALSE	TRUE	FALSE	TRUE	TRUE		25	3	20		skipped_n_ind<=3		NA	NA	NA	NA	NA	NA	NA	NA		NA	NA	NA	NA
APOOL	silenced		TRUE	FALSE	FALSE	TRUE	TRUE		25	3	20		skipped_n_ind<=3		NA	NA	NA	NA	NA	NA	NA	NA		NA	NA	NA	NA
APOOL	silenced		FALSE	FALSE	FALSE	TRUE	TRUE		25	3	20		skipped_n_ind<=3		NA	NA	NA	NA	NA	NA	NA	NA		NA	NA	NA	NA
APOOL	silenced		TRUE	TRUE	TRUE	FALSE	TRUE		25	3	20		skipped_n_ind<=3		NA	NA	NA	NA	NA	NA	NA	NA		NA	NA	NA	NA
APOOL	silenced		FALSE	TRUE	TRUE	FALSE	TRUE		25	3	20		skipped_n_ind<=3		NA	NA	NA	NA	NA	NA	NA	NA		NA	NA	NA	NA
APOOL	silenced		TRUE	FALSE	TRUE	FALSE	TRUE		25	3	20		skipped_n_ind<=3		NA	NA	NA	NA	NA	NA	NA	NA		NA	NA	NA	NA
APOOL	silenced		FALSE	FALSE	TRUE	FALSE	TRUE		25	3	20		skipped_n_ind<=3		NA	NA	NA	NA	NA	NA	NA	NA		NA	NA	NA	NA
APOOL	silenced		TRUE	TRUE	FALSE	FALSE	TRUE		25	3	20		skipped_n_ind<=3		NA	NA	NA	NA	NA	NA	NA	NA		NA	NA	NA	NA
APOOL	silenced		FALSE	TRUE	FALSE	FALSE	TRUE		25	3	20		skipped_n_ind<=3		NA	NA	NA	NA	NA	NA	NA	NA		NA	NA	NA	NA
APOOL	silenced		TRUE	FALSE	FALSE	FALSE	TRUE		25	3	20		skipped_n_ind<=3		NA	NA	NA	NA	NA	NA	NA	NA		NA	NA	NA	NA
APOOL	silenced		FALSE	FALSE	FALSE	FALSE	TRUE		25	3	20		skipped_n_ind<=3		NA	NA	NA	NA	NA	NA	NA	NA		NA	NA	NA	NA
APOOL	silenced		TRUE	TRUE	TRUE	TRUE	FALSE		25	3	20		skipped_n_ind<=3		NA	NA	NA	NA	NA	NA	NA	NA		NA	NA	NA	NA
APOOL	silenced		FALSE	TRUE	TRUE	TRUE	FALSE		25	3	20		skipped_n_ind<=3		NA	NA	NA	NA	NA	NA	NA	NA		NA	NA	NA	NA
APOOL	silenced		TRUE	FALSE	TRUE	TRUE	FALSE		25	3	20		skipped_n_ind<=3		NA	NA	NA	NA	NA	NA	NA	NA		NA	NA	NA	NA
APOOL	silenced		FALSE	FALSE	TRUE	TRUE	FALSE		25	3	20		skipped_n_ind<=3		NA	NA	NA	NA	NA	NA	NA	NA		NA	NA	NA	NA
APOOL	silenced		TRUE	TRUE	FALSE	TRUE	FALSE		25	3	20		skipped_n_ind<=3		NA	NA	NA	NA	NA	NA	NA	NA		NA	NA	NA	NA
APOOL	silenced		FALSE	TRUE	FALSE	TRUE	FALSE		25	3	20		skipped_n_ind<=3		NA	NA	NA	NA	NA	NA	NA	NA		NA	NA	NA	NA
APOOL	silenced		TRUE	FALSE	FALSE	TRUE	FALSE		25	3	20		skipped_n_ind<=3		NA	NA	NA	NA	NA	NA	NA	NA		NA	NA	NA	NA
APOOL	silenced		FALSE	FALSE	FALSE	TRUE	FALSE		25	3	20		skipped_n_ind<=3		NA	NA	NA	NA	NA	NA	NA	NA		NA	NA	NA	NA
APOOL	silenced		TRUE	TRUE	TRUE	FALSE	FALSE		25	3	20		skipped_n_ind<=3		NA	NA	NA	NA	NA	NA	NA	NA		NA	NA	NA	NA
APOOL	silenced		FALSE	TRUE	TRUE	FALSE	FALSE		25	3	20		skipped_n_ind<=3		NA	NA	NA	NA	NA	NA	NA	NA		NA	NA	NA	NA
APOOL	silenced		TRUE	FALSE	TRUE	FALSE	FALSE		25	3	20		skipped_n_ind<=3		NA	NA	NA	NA	NA	NA	NA	NA		NA	NA	NA	NA
APOOL	silenced		FALSE	FALSE	TRUE	FALSE	FALSE		25	3	20		skipped_n_ind<=3		NA	NA	NA	NA	NA	NA	NA	NA		NA	NA	NA	NA
APOOL	silenced		TRUE	TRUE	FALSE	FALSE	FALSE		25	3	20		skipped_n_ind<=3		NA	NA	NA	NA	NA	NA	NA	NA		NA	NA	NA	NA
APOOL	silenced		FALSE	TRUE	FALSE	FALSE	FALSE		25	3	20		skipped_n_ind<=3		NA	NA	NA	NA	NA	NA	NA	NA		NA	NA	NA	NA
APOOL	silenced		TRUE	FALSE	FALSE	FALSE	FALSE		25	3	20		skipped_n_ind<=3		NA	NA	NA	NA	NA	NA	NA	NA		NA	NA	NA	NA
APOOL	silenced		FALSE	FALSE	FALSE	FALSE	FALSE		25	3	20		skipped_n_ind<=3		NA	NA	NA	NA	NA	NA	NA	NA		NA	NA	NA	NA
AR	silenced		TRUE	TRUE	TRUE	TRUE	TRUE		1	1	1		skipped_n_ind<=3		NA	NA	NA	NA	NA	NA	NA	NA		NA	NA	NA	NA
AR	silenced		FALSE	TRUE	TRUE	TRUE	TRUE		1	1	1		skipped_n_ind<=3		NA	NA	NA	NA	NA	NA	NA	NA		NA	NA	NA	NA
AR	silenced		TRUE	FALSE	TRUE	TRUE	TRUE		1	1	1		skipped_n_ind<=3		NA	NA	NA	NA	NA	NA	NA	NA		NA	NA	NA	NA
AR	silenced		FALSE	FALSE	TRUE	TRUE	TRUE		1	1	1		skipped_n_ind<=3		NA	NA	NA	NA	NA	NA	NA	NA		NA	NA	NA	NA
AR	silenced		TRUE	TRUE	FALSE	TRUE	TRUE		1	1	1		skipped_n_ind<=3		NA	NA	NA	NA	NA	NA	NA	NA		NA	NA	NA	NA
AR	silenced		FALSE	TRUE	FALSE	TRUE	TRUE		1	1	1		skipped_n_ind<=3		NA	NA	NA	NA	NA	NA	NA	NA		NA	NA	NA	NA
AR	silenced		TRUE	FALSE	FALSE	TRUE	TRUE		1	1	1		skipped_n_ind<=3		NA	NA	NA	NA	NA	NA	NA	NA		NA	NA	NA	NA
AR	silenced		FALSE	FALSE	FALSE	TRUE	TRUE		1	1	1		skipped_n_ind<=3		NA	NA	NA	NA	NA	NA	NA	NA		NA	NA	NA	NA
AR	silenced		TRUE	TRUE	TRUE	FALSE	TRUE		1	1	1		skipped_n_ind<=3		NA	NA	NA	NA	NA	NA	NA	NA		NA	NA	NA	NA
AR	silenced		FALSE	TRUE	TRUE	FALSE	TRUE		1	1	1		skipped_n_ind<=3		NA	NA	NA	NA	NA	NA	NA	NA		NA	NA	NA	NA
AR	silenced		TRUE	FALSE	TRUE	FALSE	TRUE		1	1	1		skipped_n_ind<=3		NA	NA	NA	NA	NA	NA	NA	NA		NA	NA	NA	NA
AR	silenced		FALSE	FALSE	TRUE	FALSE	TRUE		1	1	1		skipped_n_ind<=3		NA	NA	NA	NA	NA	NA	NA	NA		NA	NA	NA	NA
AR	silenced		TRUE	TRUE	FALSE	FALSE	TRUE		1	1	1		skipped_n_ind<=3		NA	NA	NA	NA	NA	NA	NA	NA		NA	NA	NA	NA
AR	silenced		FALSE	TRUE	FALSE	FALSE	TRUE		1	1	1		skipped_n_ind<=3		NA	NA	NA	NA	NA	NA	NA	NA		NA	NA	NA	NA
AR	silenced		TRUE	FALSE	FALSE	FALSE	TRUE		1	1	1		skipped_n_ind<=3		NA	NA	NA	NA	NA	NA	NA	NA		NA	NA	NA	NA
AR	silenced		FALSE	FALSE	FALSE	FALSE	TRUE		1	1	1		skipped_n_ind<=3		NA	NA	NA	NA	NA	NA	NA	NA		NA	NA	NA	NA
AR	silenced		TRUE	TRUE	TRUE	TRUE	FALSE		1	1	1		skipped_n_ind<=3		NA	NA	NA	NA	NA	NA	NA	NA		NA	NA	NA	NA
AR	silenced		FALSE	TRUE	TRUE	TRUE	FALSE		1	1	1		skipped_n_ind<=3		NA	NA	NA	NA	NA	NA	NA	NA		NA	NA	NA	NA
AR	silenced		TRUE	FALSE	TRUE	TRUE	FALSE		1	1	1		skipped_n_ind<=3		NA	NA	NA	NA	NA	NA	NA	NA		NA	NA	NA	NA
AR	silenced		FALSE	FALSE	TRUE	TRUE	FALSE		1	1	1		skipped_n_ind<=3		NA	NA	NA	NA	NA	NA	NA	NA		NA	NA	NA	NA
AR	silenced		TRUE	TRUE	FALSE	TRUE	FALSE		1	1	1		skipped_n_ind<=3		NA	NA	NA	NA	NA	NA	NA	NA		NA	NA	NA	NA
AR	silenced		FALSE	TRUE	FALSE	TRUE	FALSE		1	1	1		skipped_n_ind<=3		NA	NA	NA	NA	NA	NA	NA	NA		NA	NA	NA	NA
AR	silenced		TRUE	FALSE	FALSE	TRUE	FALSE		1	1	1		skipped_n_ind<=3		NA	NA	NA	NA	NA	NA	NA	NA		NA	NA	NA	NA
AR	silenced		FALSE	FALSE	FALSE	TRUE	FALSE		1	1	1		skipped_n_ind<=3		NA	NA	NA	NA	NA	NA	NA	NA		NA	NA	NA	NA
AR	silenced		TRUE	TRUE	TRUE	FALSE	FALSE		1	1	1		skipped_n_ind<=3		NA	NA	NA	NA	NA	NA	NA	NA		NA	NA	NA	NA
AR	silenced		FALSE	TRUE	TRUE	FALSE	FALSE		1	1	1		skipped_n_ind<=3		NA	NA	NA	NA	NA	NA	NA	NA		NA	NA	NA	NA
AR	silenced		TRUE	FALSE	TRUE	FALSE	FALSE		1	1	1		skipped_n_ind<=3		NA	NA	NA	NA	NA	NA	NA	NA		NA	NA	NA	NA
AR	silenced		FALSE	FALSE	TRUE	FALSE	FALSE		1	1	1		skipped_n_ind<=3		NA	NA	NA	NA	NA	NA	NA	NA		NA	NA	NA	NA
AR	silenced		TRUE	TRUE	FALSE	FALSE	FALSE		1	1	1		skipped_n_ind<=3		NA	NA	NA	NA	NA	NA	NA	NA		NA	NA	NA	NA
AR	silenced		FALSE	TRUE	FALSE	FALSE	FALSE		1	1	1		skipped_n_ind<=3		NA	NA	NA	NA	NA	NA	NA	NA		NA	NA	NA	NA
AR	silenced		TRUE	FALSE	FALSE	FALSE	FALSE		1	1	1		skipped_n_ind<=3		NA	NA	NA	NA	NA	NA	NA	NA		NA	NA	NA	NA
AR	silenced		FALSE	FALSE	FALSE	FALSE	FALSE		1	1	1		skipped_n_ind<=3		NA	NA	NA	NA	NA	NA	NA	NA		NA	NA	NA	NA
ARAF	silenced		TRUE	TRUE	TRUE	TRUE	TRUE		12	2	10		skipped_n_ind<=3		NA	NA	NA	NA	NA	NA	NA	NA		NA	NA	NA	NA
ARAF	silenced		FALSE	TRUE	TRUE	TRUE	TRUE		12	2	10		skipped_n_ind<=3		NA	NA	NA	NA	NA	NA	NA	NA		NA	NA	NA	NA
ARAF	silenced		TRUE	FALSE	TRUE	TRUE	TRUE		12	2	10		skipped_n_ind<=3		NA	NA	NA	NA	NA	NA	NA	NA		NA	NA	NA	NA
ARAF	silenced		FALSE	FALSE	TRUE	TRUE	TRUE		12	2	10		skipped_n_ind<=3		NA	NA	NA	NA	NA	NA	NA	NA		NA	NA	NA	NA
ARAF	silenced		TRUE	TRUE	FALSE	TRUE	TRUE		12	2	10		skipped_n_ind<=3		NA	NA	NA	NA	NA	NA	NA	NA		NA	NA	NA	NA
ARAF	silenced		FALSE	TRUE	FALSE	TRUE	TRUE		12	2	10		skipped_n_ind<=3		NA	NA	NA	NA	NA	NA	NA	NA		NA	NA	NA	NA
ARAF	silenced		TRUE	FALSE	FALSE	TRUE	TRUE		12	2	10		skipped_n_ind<=3		NA	NA	NA	NA	NA	NA	NA	NA		NA	NA	NA	NA
ARAF	silenced		FALSE	FALSE	FALSE	TRUE	TRUE		12	2	10		skipped_n_ind<=3		NA	NA	NA	NA	NA	NA	NA	NA		NA	NA	NA	NA
ARAF	silenced		TRUE	TRUE	TRUE	FALSE	TRUE		12	2	10		skipped_n_ind<=3		NA	NA	NA	NA	NA	NA	NA	NA		NA	NA	NA	NA
ARAF	silenced		FALSE	TRUE	TRUE	FALSE	TRUE		12	2	10		skipped_n_ind<=3		NA	NA	NA	NA	NA	NA	NA	NA		NA	NA	NA	NA
ARAF	silenced		TRUE	FALSE	TRUE	FALSE	TRUE		12	2	10		skipped_n_ind<=3		NA	NA	NA	NA	NA	NA	NA	NA		NA	NA	NA	NA
ARAF	silenced		FALSE	FALSE	TRUE	FALSE	TRUE		12	2	10		skipped_n_ind<=3		NA	NA	NA	NA	NA	NA	NA	NA		NA	NA	NA	NA
ARAF	silenced		TRUE	TRUE	FALSE	FALSE	TRUE		12	2	10		skipped_n_ind<=3		NA	NA	NA	NA	NA	NA	NA	NA		NA	NA	NA	NA
ARAF	silenced		FALSE	TRUE	FALSE	FALSE	TRUE		12	2	10		skipped_n_ind<=3		NA	NA	NA	NA	NA	NA	NA	NA		NA	NA	NA	NA
ARAF	silenced		TRUE	FALSE	FALSE	FALSE	TRUE		12	2	10		skipped_n_ind<=3		NA	NA	NA	NA	NA	NA	NA	NA		NA	NA	NA	NA
ARAF	silenced		FALSE	FALSE	FALSE	FALSE	TRUE		12	2	10		skipped_n_ind<=3		NA	NA	NA	NA	NA	NA	NA	NA		NA	NA	NA	NA
ARAF	silenced		TRUE	TRUE	TRUE	TRUE	FALSE		12	2	10		skipped_n_ind<=3		NA	NA	NA	NA	NA	NA	NA	NA		NA	NA	NA	NA
ARAF	silenced		FALSE	TRUE	TRUE	TRUE	FALSE		12	2	10		skipped_n_ind<=3		NA	NA	NA	NA	NA	NA	NA	NA		NA	NA	NA	NA
ARAF	silenced		TRUE	FALSE	TRUE	TRUE	FALSE		12	2	10		skipped_n_ind<=3		NA	NA	NA	NA	NA	NA	NA	NA		NA	NA	NA	NA
ARAF	silenced		FALSE	FALSE	TRUE	TRUE	FALSE		12	2	10		skipped_n_ind<=3		NA	NA	NA	NA	NA	NA	NA	NA		NA	NA	NA	NA
ARAF	silenced		TRUE	TRUE	FALSE	TRUE	FALSE		12	2	10		skipped_n_ind<=3		NA	NA	NA	NA	NA	NA	NA	NA		NA	NA	NA	NA
ARAF	silenced		FALSE	TRUE	FALSE	TRUE	FALSE		12	2	10		skipped_n_ind<=3		NA	NA	NA	NA	NA	NA	NA	NA		NA	NA	NA	NA
ARAF	silenced		TRUE	FALSE	FALSE	TRUE	FALSE		12	2	10		skipped_n_ind<=3		NA	NA	NA	NA	NA	NA	NA	NA		NA	NA	NA	NA
ARAF	silenced		FALSE	FALSE	FALSE	TRUE	FALSE		12	2	10		skipped_n_ind<=3		NA	NA	NA	NA	NA	NA	NA	NA		NA	NA	NA	NA
ARAF	silenced		TRUE	TRUE	TRUE	FALSE	FALSE		12	2	10		skipped_n_ind<=3		NA	NA	NA	NA	NA	NA	NA	NA		NA	NA	NA	NA
ARAF	silenced		FALSE	TRUE	TRUE	FALSE	FALSE		12	2	10		skipped_n_ind<=3		NA	NA	NA	NA	NA	NA	NA	NA		NA	NA	NA	NA
ARAF	silenced		TRUE	FALSE	TRUE	FALSE	FALSE		12	2	10		skipped_n_ind<=3		NA	NA	NA	NA	NA	NA	NA	NA		NA	NA	NA	NA
ARAF	silenced		FALSE	FALSE	TRUE	FALSE	FALSE		12	2	10		skipped_n_ind<=3		NA	NA	NA	NA	NA	NA	NA	NA		NA	NA	NA	NA
ARAF	silenced		TRUE	TRUE	FALSE	FALSE	FALSE		12	2	10		skipped_n_ind<=3		NA	NA	NA	NA	NA	NA	NA	NA		NA	NA	NA	NA
ARAF	silenced		FALSE	TRUE	FALSE	FALSE	FALSE		12	2	10		skipped_n_ind<=3		NA	NA	NA	NA	NA	NA	NA	NA		NA	NA	NA	NA
ARAF	silenced		TRUE	FALSE	FALSE	FALSE	FALSE		12	2	10		skipped_n_ind<=3		NA	NA	NA	NA	NA	NA	NA	NA		NA	NA	NA	NA
ARAF	silenced		FALSE	FALSE	FALSE	FALSE	FALSE		12	2	10		skipped_n_ind<=3		NA	NA	NA	NA	NA	NA	NA	NA		NA	NA	NA	NA
ARHGAP36	silenced		TRUE	TRUE	TRUE	TRUE	TRUE		1	1	1		skipped_n_ind<=3		NA	NA	NA	NA	NA	NA	NA	NA		NA	NA	NA	NA
ARHGAP36	silenced		FALSE	TRUE	TRUE	TRUE	TRUE		1	1	1		skipped_n_ind<=3		NA	NA	NA	NA	NA	NA	NA	NA		NA	NA	NA	NA
ARHGAP36	silenced		TRUE	FALSE	TRUE	TRUE	TRUE		1	1	1		skipped_n_ind<=3		NA	NA	NA	NA	NA	NA	NA	NA		NA	NA	NA	NA
ARHGAP36	silenced		FALSE	FALSE	TRUE	TRUE	TRUE		1	1	1		skipped_n_ind<=3		NA	NA	NA	NA	NA	NA	NA	NA		NA	NA	NA	NA
ARHGAP36	silenced		TRUE	TRUE	FALSE	TRUE	TRUE		1	1	1		skipped_n_ind<=3		NA	NA	NA	NA	NA	NA	NA	NA		NA	NA	NA	NA
ARHGAP36	silenced		FALSE	TRUE	FALSE	TRUE	TRUE		1	1	1		skipped_n_ind<=3		NA	NA	NA	NA	NA	NA	NA	NA		NA	NA	NA	NA
ARHGAP36	silenced		TRUE	FALSE	FALSE	TRUE	TRUE		1	1	1		skipped_n_ind<=3		NA	NA	NA	NA	NA	NA	NA	NA		NA	NA	NA	NA
ARHGAP36	silenced		FALSE	FALSE	FALSE	TRUE	TRUE		1	1	1		skipped_n_ind<=3		NA	NA	NA	NA	NA	NA	NA	NA		NA	NA	NA	NA
ARHGAP36	silenced		TRUE	TRUE	TRUE	FALSE	TRUE		1	1	1		skipped_n_ind<=3		NA	NA	NA	NA	NA	NA	NA	NA		NA	NA	NA	NA
ARHGAP36	silenced		FALSE	TRUE	TRUE	FALSE	TRUE		1	1	1		skipped_n_ind<=3		NA	NA	NA	NA	NA	NA	NA	NA		NA	NA	NA	NA
ARHGAP36	silenced		TRUE	FALSE	TRUE	FALSE	TRUE		1	1	1		skipped_n_ind<=3		NA	NA	NA	NA	NA	NA	NA	NA		NA	NA	NA	NA
ARHGAP36	silenced		FALSE	FALSE	TRUE	FALSE	TRUE		1	1	1		skipped_n_ind<=3		NA	NA	NA	NA	NA	NA	NA	NA		NA	NA	NA	NA
ARHGAP36	silenced		TRUE	TRUE	FALSE	FALSE	TRUE		1	1	1		skipped_n_ind<=3		NA	NA	NA	NA	NA	NA	NA	NA		NA	NA	NA	NA
ARHGAP36	silenced		FALSE	TRUE	FALSE	FALSE	TRUE		1	1	1		skipped_n_ind<=3		NA	NA	NA	NA	NA	NA	NA	NA		NA	NA	NA	NA
ARHGAP36	silenced		TRUE	FALSE	FALSE	FALSE	TRUE		1	1	1		skipped_n_ind<=3		NA	NA	NA	NA	NA	NA	NA	NA		NA	NA	NA	NA
ARHGAP36	silenced		FALSE	FALSE	FALSE	FALSE	TRUE		1	1	1		skipped_n_ind<=3		NA	NA	NA	NA	NA	NA	NA	NA		NA	NA	NA	NA
ARHGAP36	silenced		TRUE	TRUE	TRUE	TRUE	FALSE		1	1	1		skipped_n_ind<=3		NA	NA	NA	NA	NA	NA	NA	NA		NA	NA	NA	NA
ARHGAP36	silenced		FALSE	TRUE	TRUE	TRUE	FALSE		1	1	1		skipped_n_ind<=3		NA	NA	NA	NA	NA	NA	NA	NA		NA	NA	NA	NA
ARHGAP36	silenced		TRUE	FALSE	TRUE	TRUE	FALSE		1	1	1		skipped_n_ind<=3		NA	NA	NA	NA	NA	NA	NA	NA		NA	NA	NA	NA
ARHGAP36	silenced		FALSE	FALSE	TRUE	TRUE	FALSE		1	1	1		skipped_n_ind<=3		NA	NA	NA	NA	NA	NA	NA	NA		NA	NA	NA	NA
ARHGAP36	silenced		TRUE	TRUE	FALSE	TRUE	FALSE		1	1	1		skipped_n_ind<=3		NA	NA	NA	NA	NA	NA	NA	NA		NA	NA	NA	NA
ARHGAP36	silenced		FALSE	TRUE	FALSE	TRUE	FALSE		1	1	1		skipped_n_ind<=3		NA	NA	NA	NA	NA	NA	NA	NA		NA	NA	NA	NA
ARHGAP36	silenced		TRUE	FALSE	FALSE	TRUE	FALSE		1	1	1		skipped_n_ind<=3		NA	NA	NA	NA	NA	NA	NA	NA		NA	NA	NA	NA
ARHGAP36	silenced		FALSE	FALSE	FALSE	TRUE	FALSE		1	1	1		skipped_n_ind<=3		NA	NA	NA	NA	NA	NA	NA	NA		NA	NA	NA	NA
ARHGAP36	silenced		TRUE	TRUE	TRUE	FALSE	FALSE		1	1	1		skipped_n_ind<=3		NA	NA	NA	NA	NA	NA	NA	NA		NA	NA	NA	NA
ARHGAP36	silenced		FALSE	TRUE	TRUE	FALSE	FALSE		1	1	1		skipped_n_ind<=3		NA	NA	NA	NA	NA	NA	NA	NA		NA	NA	NA	NA
ARHGAP36	silenced		TRUE	FALSE	TRUE	FALSE	FALSE		1	1	1		skipped_n_ind<=3		NA	NA	NA	NA	NA	NA	NA	NA		NA	NA	NA	NA
ARHGAP36	silenced		FALSE	FALSE	TRUE	FALSE	FALSE		1	1	1		skipped_n_ind<=3		NA	NA	NA	NA	NA	NA	NA	NA		NA	NA	NA	NA
ARHGAP36	silenced		TRUE	TRUE	FALSE	FALSE	FALSE		1	1	1		skipped_n_ind<=3		NA	NA	NA	NA	NA	NA	NA	NA		NA	NA	NA	NA
ARHGAP36	silenced		FALSE	TRUE	FALSE	FALSE	FALSE		1	1	1		skipped_n_ind<=3		NA	NA	NA	NA	NA	NA	NA	NA		NA	NA	NA	NA
ARHGAP36	silenced		TRUE	FALSE	FALSE	FALSE	FALSE		1	1	1		skipped_n_ind<=3		NA	NA	NA	NA	NA	NA	NA	NA		NA	NA	NA	NA
ARHGAP36	silenced		FALSE	FALSE	FALSE	FALSE	FALSE		1	1	1		skipped_n_ind<=3		NA	NA	NA	NA	NA	NA	NA	NA		NA	NA	NA	NA
ARHGAP4	variable		TRUE	TRUE	TRUE	TRUE	TRUE		43	8	36		lmer_singular		0.459708	0.177953	2.5833	36.7731	0.0138999	0.29016	0.0990646	0.820351		129.674	27	4.92511	FALSE
ARHGAP4	variable		FALSE	TRUE	TRUE	TRUE	TRUE		43	8	36		lmer_singular		0.455038	0.178554	2.54846	35.9389	0.0152373	0.314331	0.0928923	0.817184		128.833	24	4.08396	FALSE
ARHGAP4	variable		TRUE	FALSE	TRUE	TRUE	TRUE		43	8	36		lmer_singular		0.239028	0.157973	1.51309	42.5429	0.137651	0.645912	-0.0796547	0.55771		132.197	32	7.44894	FALSE
ARHGAP4	variable		FALSE	FALSE	TRUE	TRUE	TRUE		43	8	36		lmer_singular		0.239297	0.148317	1.61341	36.8166	0.115195	0.529702	-0.0612732	0.539867		130.198	29	5.44896	FALSE
ARHGAP4	variable		TRUE	TRUE	FALSE	TRUE	TRUE		43	8	36		lmer		0.459708	0.177953	2.5833	36.7731	0.0138999	0.205023	0.0990646	0.820351		127.674	16	2.92511	FALSE
ARHGAP4	variable		FALSE	TRUE	FALSE	TRUE	TRUE		43	8	36		lmer		0.455038	0.178554	2.54846	35.9389	0.0152373	0.255394	0.0928923	0.817184		126.833	10	2.08396	FALSE
ARHGAP4	variable		TRUE	FALSE	FALSE	TRUE	TRUE		43	8	36		lmer		0.239028	0.157973	1.51309	42.5429	0.137651	0.518864	-0.0796547	0.55771		130.197	28	5.44894	FALSE
ARHGAP4	variable		FALSE	FALSE	FALSE	TRUE	TRUE		43	8	36		lmer		0.239297	0.148317	1.61341	36.8166	0.115195	0.393189	-0.0612732	0.539867		128.198	18	3.44896	FALSE
ARHGAP4	variable		TRUE	TRUE	TRUE	FALSE	TRUE		43	8	36		lmer_singular		0.411213	0.184828	2.22485	43	0.0313898	0.485115	0.0384731	0.783954		129.071	26	4.32267	FALSE
ARHGAP4	variable		FALSE	TRUE	TRUE	FALSE	TRUE		43	8	36		lmer_singular		0.37958	0.187615	2.02318	43	0.049299	0.784303	0.00121809	0.757942		129.001	25	4.25282	FALSE
ARHGAP4	variable		TRUE	FALSE	TRUE	FALSE	TRUE		43	8	36		lmer_singular		0.210057	0.15844	1.32579	43	0.19191	0.718571	-0.109467	0.529582		130.591	31	5.8427	FALSE
ARHGAP4	variable		FALSE	FALSE	TRUE	FALSE	TRUE		43	8	36		lmer_singular		0.227753	0.152273	1.49569	43	0.142039	0.621672	-0.0793354	0.534842		128.748	23	3.99898	FALSE
ARHGAP4	variable		TRUE	TRUE	FALSE	FALSE	TRUE		43	8	36		lm		0.411213	0.196612	2.0915	NA	0.0432201	0.561772	0.013194	0.809233		127.071	12	2.32267	FALSE
ARHGAP4	variable		FALSE	TRUE	FALSE	FALSE	TRUE		43	8	36		lm		0.37958	0.197002	1.92679	NA	0.0613152	0.867845	-0.0188933	0.778053		127.001	11	2.25282	FALSE
ARHGAP4	variable		TRUE	FALSE	FALSE	FALSE	TRUE		43	8	36		lm		0.210057	0.166367	1.26262	NA	0.214224	0.751885	-0.126451	0.546565		128.591	21	3.8427	FALSE
ARHGAP4	variable		FALSE	FALSE	FALSE	FALSE	TRUE		43	8	36		lm		0.227753	0.15788	1.44257	NA	0.156928	0.540528	-0.0913351	0.546842		126.748	8	1.99898	TRUE
ARHGAP4	variable		TRUE	TRUE	TRUE	TRUE	FALSE		43	8	36		lmer_singular		0.455325	0.179278	2.53977	38.8014	0.0152121	0.324416	0.0926415	0.818009		127.802	17	3.05352	FALSE
ARHGAP4	variable		FALSE	TRUE	TRUE	TRUE	FALSE		43	8	36		lmer_singular		0.436075	0.182488	2.38961	39.4455	0.0217396	0.496468	0.067091	0.805058		127.663	15	2.91412	FALSE
ARHGAP4	variable		TRUE	FALSE	TRUE	TRUE	FALSE		43	8	36		lmer_singular		0.237946	0.158039	1.50561	42.7377	0.139523	0.647421	-0.0808278	0.556719		130.204	30	5.45497	FALSE
ARHGAP4	variable		FALSE	FALSE	TRUE	TRUE	FALSE		43	8	36		lmer_singular		0.242334	0.144969	1.67163	37.7226	0.102874	0.550019	-0.0512107	0.53588		128.208	20	3.45913	FALSE
ARHGAP4	variable		TRUE	TRUE	FALSE	TRUE	FALSE		43	8	36		lmer		0.455325	0.179278	2.53977	38.8014	0.0152121	0.256204	0.0926415	0.818009		125.802	5	1.05352	TRUE
ARHGAP4	variable		FALSE	TRUE	FALSE	TRUE	FALSE		43	8	36		lmer		0.436075	0.182488	2.38961	39.4455	0.0217396	0.371847	0.067091	0.805058		125.663	4	0.914117	TRUE
ARHGAP4	variable		TRUE	FALSE	FALSE	TRUE	FALSE		43	8	36		lmer		0.237946	0.158039	1.50561	42.7377	0.139523	0.507125	-0.0808278	0.556719		128.204	19	3.45497	FALSE
ARHGAP4	variable		FALSE	FALSE	FALSE	TRUE	FALSE		43	8	36		lmer		0.242334	0.144969	1.67163	37.7226	0.102874	0.340419	-0.0512107	0.53588		126.208	6	1.45913	TRUE
ARHGAP4	variable		TRUE	TRUE	TRUE	FALSE	FALSE		43	8	36		lmer_singular		0.40953	0.18477	2.21643	43	0.0320024	0.466223	0.0369062	0.782153		127.119	13	2.37044	FALSE
ARHGAP4	variable		FALSE	TRUE	TRUE	FALSE	FALSE		43	8	36		lmer_singular		0.379136	0.187883	2.01794	43	0.0498647	0.630693	0.00023427	0.758039		127.126	14	2.37748	FALSE
ARHGAP4	variable		TRUE	FALSE	TRUE	FALSE	FALSE		43	8	36		lmer_singular		0.208258	0.158305	1.31555	43	0.195296	0.691673	-0.110994	0.52751		128.638	22	3.88908	FALSE
ARHGAP4	variable		FALSE	FALSE	TRUE	FALSE	FALSE		43	8	36		lmer_singular		0.226683	0.148529	1.52619	43	0.134286	0.53949	-0.072854	0.52622		126.749	9	2	TRUE
ARHGAP4	variable		TRUE	TRUE	FALSE	FALSE	FALSE		43	8	36		lm		0.40953	0.194014	2.11083	NA	0.0412506	0.731767	0.0170998	0.80196		125.119	2	0.370445	TRUE
ARHGAP4	variable		FALSE	TRUE	FALSE	FALSE	FALSE		43	8	36		lm		0.379136	0.194801	1.94627	NA	0.0586702	0.642931	-0.0145715	0.772844		125.126	3	0.377479	TRUE
ARHGAP4	variable		TRUE	FALSE	FALSE	FALSE	FALSE		43	8	36		lm		0.208258	0.164134	1.26883	NA	0.211835	0.619766	-0.123469	0.539985		126.638	7	1.88908	TRUE
ARHGAP4	variable		FALSE	FALSE	FALSE	FALSE	FALSE		43	8	36		lm		0.226683	0.152108	1.49027	NA	0.143806	0.393352	-0.0805061	0.533872		124.749	1	0	TRUE
ARHGAP6	silenced		TRUE	TRUE	TRUE	TRUE	TRUE		12	2	11		skipped_n_ind<=3		NA	NA	NA	NA	NA	NA	NA	NA		NA	NA	NA	NA
ARHGAP6	silenced		FALSE	TRUE	TRUE	TRUE	TRUE		12	2	11		skipped_n_ind<=3		NA	NA	NA	NA	NA	NA	NA	NA		NA	NA	NA	NA
ARHGAP6	silenced		TRUE	FALSE	TRUE	TRUE	TRUE		12	2	11		skipped_n_ind<=3		NA	NA	NA	NA	NA	NA	NA	NA		NA	NA	NA	NA
ARHGAP6	silenced		FALSE	FALSE	TRUE	TRUE	TRUE		12	2	11		skipped_n_ind<=3		NA	NA	NA	NA	NA	NA	NA	NA		NA	NA	NA	NA
ARHGAP6	silenced		TRUE	TRUE	FALSE	TRUE	TRUE		12	2	11		skipped_n_ind<=3		NA	NA	NA	NA	NA	NA	NA	NA		NA	NA	NA	NA
ARHGAP6	silenced		FALSE	TRUE	FALSE	TRUE	TRUE		12	2	11		skipped_n_ind<=3		NA	NA	NA	NA	NA	NA	NA	NA		NA	NA	NA	NA
ARHGAP6	silenced		TRUE	FALSE	FALSE	TRUE	TRUE		12	2	11		skipped_n_ind<=3		NA	NA	NA	NA	NA	NA	NA	NA		NA	NA	NA	NA
ARHGAP6	silenced		FALSE	FALSE	FALSE	TRUE	TRUE		12	2	11		skipped_n_ind<=3		NA	NA	NA	NA	NA	NA	NA	NA		NA	NA	NA	NA
ARHGAP6	silenced		TRUE	TRUE	TRUE	FALSE	TRUE		12	2	11		skipped_n_ind<=3		NA	NA	NA	NA	NA	NA	NA	NA		NA	NA	NA	NA
ARHGAP6	silenced		FALSE	TRUE	TRUE	FALSE	TRUE		12	2	11		skipped_n_ind<=3		NA	NA	NA	NA	NA	NA	NA	NA		NA	NA	NA	NA
ARHGAP6	silenced		TRUE	FALSE	TRUE	FALSE	TRUE		12	2	11		skipped_n_ind<=3		NA	NA	NA	NA	NA	NA	NA	NA		NA	NA	NA	NA
ARHGAP6	silenced		FALSE	FALSE	TRUE	FALSE	TRUE		12	2	11		skipped_n_ind<=3		NA	NA	NA	NA	NA	NA	NA	NA		NA	NA	NA	NA
ARHGAP6	silenced		TRUE	TRUE	FALSE	FALSE	TRUE		12	2	11		skipped_n_ind<=3		NA	NA	NA	NA	NA	NA	NA	NA		NA	NA	NA	NA
ARHGAP6	silenced		FALSE	TRUE	FALSE	FALSE	TRUE		12	2	11		skipped_n_ind<=3		NA	NA	NA	NA	NA	NA	NA	NA		NA	NA	NA	NA
ARHGAP6	silenced		TRUE	FALSE	FALSE	FALSE	TRUE		12	2	11		skipped_n_ind<=3		NA	NA	NA	NA	NA	NA	NA	NA		NA	NA	NA	NA
ARHGAP6	silenced		FALSE	FALSE	FALSE	FALSE	TRUE		12	2	11		skipped_n_ind<=3		NA	NA	NA	NA	NA	NA	NA	NA		NA	NA	NA	NA
ARHGAP6	silenced		TRUE	TRUE	TRUE	TRUE	FALSE		12	2	11		skipped_n_ind<=3		NA	NA	NA	NA	NA	NA	NA	NA		NA	NA	NA	NA
ARHGAP6	silenced		FALSE	TRUE	TRUE	TRUE	FALSE		12	2	11		skipped_n_ind<=3		NA	NA	NA	NA	NA	NA	NA	NA		NA	NA	NA	NA
ARHGAP6	silenced		TRUE	FALSE	TRUE	TRUE	FALSE		12	2	11		skipped_n_ind<=3		NA	NA	NA	NA	NA	NA	NA	NA		NA	NA	NA	NA
ARHGAP6	silenced		FALSE	FALSE	TRUE	TRUE	FALSE		12	2	11		skipped_n_ind<=3		NA	NA	NA	NA	NA	NA	NA	NA		NA	NA	NA	NA
ARHGAP6	silenced		TRUE	TRUE	FALSE	TRUE	FALSE		12	2	11		skipped_n_ind<=3		NA	NA	NA	NA	NA	NA	NA	NA		NA	NA	NA	NA
ARHGAP6	silenced		FALSE	TRUE	FALSE	TRUE	FALSE		12	2	11		skipped_n_ind<=3		NA	NA	NA	NA	NA	NA	NA	NA		NA	NA	NA	NA
ARHGAP6	silenced		TRUE	FALSE	FALSE	TRUE	FALSE		12	2	11		skipped_n_ind<=3		NA	NA	NA	NA	NA	NA	NA	NA		NA	NA	NA	NA
ARHGAP6	silenced		FALSE	FALSE	FALSE	TRUE	FALSE		12	2	11		skipped_n_ind<=3		NA	NA	NA	NA	NA	NA	NA	NA		NA	NA	NA	NA
ARHGAP6	silenced		TRUE	TRUE	TRUE	FALSE	FALSE		12	2	11		skipped_n_ind<=3		NA	NA	NA	NA	NA	NA	NA	NA		NA	NA	NA	NA
ARHGAP6	silenced		FALSE	TRUE	TRUE	FALSE	FALSE		12	2	11		skipped_n_ind<=3		NA	NA	NA	NA	NA	NA	NA	NA		NA	NA	NA	NA
ARHGAP6	silenced		TRUE	FALSE	TRUE	FALSE	FALSE		12	2	11		skipped_n_ind<=3		NA	NA	NA	NA	NA	NA	NA	NA		NA	NA	NA	NA
ARHGAP6	silenced		FALSE	FALSE	TRUE	FALSE	FALSE		12	2	11		skipped_n_ind<=3		NA	NA	NA	NA	NA	NA	NA	NA		NA	NA	NA	NA
ARHGAP6	silenced		TRUE	TRUE	FALSE	FALSE	FALSE		12	2	11		skipped_n_ind<=3		NA	NA	NA	NA	NA	NA	NA	NA		NA	NA	NA	NA
ARHGAP6	silenced		FALSE	TRUE	FALSE	FALSE	FALSE		12	2	11		skipped_n_ind<=3		NA	NA	NA	NA	NA	NA	NA	NA		NA	NA	NA	NA
ARHGAP6	silenced		TRUE	FALSE	FALSE	FALSE	FALSE		12	2	11		skipped_n_ind<=3		NA	NA	NA	NA	NA	NA	NA	NA		NA	NA	NA	NA
ARHGAP6	silenced		FALSE	FALSE	FALSE	FALSE	FALSE		12	2	11		skipped_n_ind<=3		NA	NA	NA	NA	NA	NA	NA	NA		NA	NA	NA	NA
ARHGEF6	silenced		TRUE	TRUE	TRUE	TRUE	TRUE		4	4	4		failed		NA	NA	NA	NA	NA	NA	NA	NA		NA	NA	NA	NA
ARHGEF6	silenced		FALSE	TRUE	TRUE	TRUE	TRUE		4	4	4		failed		NA	NA	NA	NA	NA	NA	NA	NA		NA	NA	NA	NA
ARHGEF6	silenced		TRUE	FALSE	TRUE	TRUE	TRUE		4	4	4		failed		NA	NA	NA	NA	NA	NA	NA	NA		NA	NA	NA	NA
ARHGEF6	silenced		FALSE	FALSE	TRUE	TRUE	TRUE		4	4	4		failed		NA	NA	NA	NA	NA	NA	NA	NA		NA	NA	NA	NA
ARHGEF6	silenced		TRUE	TRUE	FALSE	TRUE	TRUE		4	4	4		lmer		-8.97079e-16	6.14707e-16	-1.45936	4.97633e-20	1	1	-Inf	Inf		-262.482	3	6.15623	FALSE
ARHGEF6	silenced		FALSE	TRUE	FALSE	TRUE	TRUE		4	4	4		lmer		0.797363	2.41022e-16	3308255258658060	1.54545e-20	1	1	-Inf	Inf		-268.446	2	0.191953	TRUE
ARHGEF6	silenced		TRUE	FALSE	FALSE	TRUE	TRUE		4	4	4		lmer		1.09232	1.00649e-16	1.08528e+16	1.54647e-20	1	1	-Inf	Inf		-268.638	1	0	TRUE
ARHGEF6	silenced		FALSE	FALSE	FALSE	TRUE	TRUE		4	4	4		lmer_singular		1.14001	0.0753949	15.1205	4	0.000111515	0.00595276	0.930676	1.34934		3.53721	6	272.175	FALSE
ARHGEF6	silenced		TRUE	TRUE	TRUE	FALSE	TRUE		4	4	4		failed		NA	NA	NA	NA	NA	NA	NA	NA		NA	NA	NA	NA
ARHGEF6	silenced		FALSE	TRUE	TRUE	FALSE	TRUE		4	4	4		failed		NA	NA	NA	NA	NA	NA	NA	NA		NA	NA	NA	NA
ARHGEF6	silenced		TRUE	FALSE	TRUE	FALSE	TRUE		4	4	4		failed		NA	NA	NA	NA	NA	NA	NA	NA		NA	NA	NA	NA
ARHGEF6	silenced		FALSE	FALSE	TRUE	FALSE	TRUE		4	4	4		failed		NA	NA	NA	NA	NA	NA	NA	NA		NA	NA	NA	NA
ARHGEF6	silenced		TRUE	TRUE	FALSE	FALSE	TRUE		4	4	4		lm		-3.63982e-16	NA	NA	NA	NA	NA	NA	NA		-Inf	NA	-Inf	TRUE
ARHGEF6	silenced		FALSE	TRUE	FALSE	FALSE	TRUE		4	4	4		lm		0.797363	NA	NA	NA	NA	NA	NA	NA		-Inf	NA	-Inf	TRUE
ARHGEF6	silenced		TRUE	FALSE	FALSE	FALSE	TRUE		4	4	4		lm		1.09232	NA	NA	NA	NA	NA	NA	NA		-Inf	NA	-Inf	TRUE
ARHGEF6	silenced		FALSE	FALSE	FALSE	FALSE	TRUE		4	4	4		lm		1.14001	0.15079	7.56023	NA	0.0837204	0.392639	-0.77596	3.05597		1.53721	5	270.175	FALSE
ARHGEF6	silenced		TRUE	TRUE	TRUE	TRUE	FALSE		4	4	4		failed		NA	NA	NA	NA	NA	NA	NA	NA		NA	NA	NA	NA
ARHGEF6	silenced		FALSE	TRUE	TRUE	TRUE	FALSE		4	4	4		failed		NA	NA	NA	NA	NA	NA	NA	NA		NA	NA	NA	NA
ARHGEF6	silenced		TRUE	FALSE	TRUE	TRUE	FALSE		4	4	4		failed		NA	NA	NA	NA	NA	NA	NA	NA		NA	NA	NA	NA
ARHGEF6	silenced		FALSE	FALSE	TRUE	TRUE	FALSE		4	4	4		failed		NA	NA	NA	NA	NA	NA	NA	NA		NA	NA	NA	NA
ARHGEF6	silenced		TRUE	TRUE	FALSE	TRUE	FALSE		4	4	4		lmer		-8.97079e-16	6.14707e-16	-1.45936	4.97633e-20	1	1	-Inf	Inf		-262.482	3	6.15623	FALSE
ARHGEF6	silenced		FALSE	TRUE	FALSE	TRUE	FALSE		4	4	4		lmer_singular		0.451093	0.224899	2.00576	4	0.115356	0.699825	-0.173326	1.07551		6.86756	9	275.505	FALSE
ARHGEF6	silenced		TRUE	FALSE	FALSE	TRUE	FALSE		4	4	4		lmer_singular		0.912719	0.158088	5.7735	4	0.00446858	0.196617	0.473798	1.35164		10.1978	12	278.836	FALSE
ARHGEF6	silenced		FALSE	FALSE	FALSE	TRUE	FALSE		4	4	4		lmer_singular		0.954031	0.149855	6.36637	4	0.00312122	0.0702844	0.537967	1.37009		8.56125	11	277.199	FALSE
ARHGEF6	silenced		TRUE	TRUE	TRUE	FALSE	FALSE		4	4	4		failed		NA	NA	NA	NA	NA	NA	NA	NA		NA	NA	NA	NA
ARHGEF6	silenced		FALSE	TRUE	TRUE	FALSE	FALSE		4	4	4		failed		NA	NA	NA	NA	NA	NA	NA	NA		NA	NA	NA	NA
ARHGEF6	silenced		TRUE	FALSE	TRUE	FALSE	FALSE		4	4	4		failed		NA	NA	NA	NA	NA	NA	NA	NA		NA	NA	NA	NA
ARHGEF6	silenced		FALSE	FALSE	TRUE	FALSE	FALSE		4	4	4		failed		NA	NA	NA	NA	NA	NA	NA	NA		NA	NA	NA	NA
ARHGEF6	silenced		TRUE	TRUE	FALSE	FALSE	FALSE		4	4	4		lm		-3.63982e-16	NA	NA	NA	NA	NA	NA	NA		-Inf	NA	-Inf	TRUE
ARHGEF6	silenced		FALSE	TRUE	FALSE	FALSE	FALSE		4	4	4		lm		0.451093	0.449798	1.00288	NA	0.499085	0.999159	-5.26413	6.16631		4.86756	7	273.505	FALSE
ARHGEF6	silenced		TRUE	FALSE	FALSE	FALSE	FALSE		4	4	4		lm		0.912719	0.316175	2.88675	NA	0.212296	0.619766	-3.10467	4.93011		8.19781	10	276.836	FALSE
ARHGEF6	silenced		FALSE	FALSE	FALSE	FALSE	FALSE		4	4	4		lm		0.954031	0.211927	4.5017	NA	0.0459695	0.280947	0.042184	1.86588		6.56125	8	275.199	FALSE
ARMCX1	silenced		TRUE	TRUE	TRUE	TRUE	TRUE		19	3	16		skipped_n_ind<=3		NA	NA	NA	NA	NA	NA	NA	NA		NA	NA	NA	NA
ARMCX1	silenced		FALSE	TRUE	TRUE	TRUE	TRUE		19	3	16		skipped_n_ind<=3		NA	NA	NA	NA	NA	NA	NA	NA		NA	NA	NA	NA
ARMCX1	silenced		TRUE	FALSE	TRUE	TRUE	TRUE		19	3	16		skipped_n_ind<=3		NA	NA	NA	NA	NA	NA	NA	NA		NA	NA	NA	NA
ARMCX1	silenced		FALSE	FALSE	TRUE	TRUE	TRUE		19	3	16		skipped_n_ind<=3		NA	NA	NA	NA	NA	NA	NA	NA		NA	NA	NA	NA
ARMCX1	silenced		TRUE	TRUE	FALSE	TRUE	TRUE		19	3	16		skipped_n_ind<=3		NA	NA	NA	NA	NA	NA	NA	NA		NA	NA	NA	NA
ARMCX1	silenced		FALSE	TRUE	FALSE	TRUE	TRUE		19	3	16		skipped_n_ind<=3		NA	NA	NA	NA	NA	NA	NA	NA		NA	NA	NA	NA
ARMCX1	silenced		TRUE	FALSE	FALSE	TRUE	TRUE		19	3	16		skipped_n_ind<=3		NA	NA	NA	NA	NA	NA	NA	NA		NA	NA	NA	NA
ARMCX1	silenced		FALSE	FALSE	FALSE	TRUE	TRUE		19	3	16		skipped_n_ind<=3		NA	NA	NA	NA	NA	NA	NA	NA		NA	NA	NA	NA
ARMCX1	silenced		TRUE	TRUE	TRUE	FALSE	TRUE		19	3	16		skipped_n_ind<=3		NA	NA	NA	NA	NA	NA	NA	NA		NA	NA	NA	NA
ARMCX1	silenced		FALSE	TRUE	TRUE	FALSE	TRUE		19	3	16		skipped_n_ind<=3		NA	NA	NA	NA	NA	NA	NA	NA		NA	NA	NA	NA
ARMCX1	silenced		TRUE	FALSE	TRUE	FALSE	TRUE		19	3	16		skipped_n_ind<=3		NA	NA	NA	NA	NA	NA	NA	NA		NA	NA	NA	NA
ARMCX1	silenced		FALSE	FALSE	TRUE	FALSE	TRUE		19	3	16		skipped_n_ind<=3		NA	NA	NA	NA	NA	NA	NA	NA		NA	NA	NA	NA
ARMCX1	silenced		TRUE	TRUE	FALSE	FALSE	TRUE		19	3	16		skipped_n_ind<=3		NA	NA	NA	NA	NA	NA	NA	NA		NA	NA	NA	NA
ARMCX1	silenced		FALSE	TRUE	FALSE	FALSE	TRUE		19	3	16		skipped_n_ind<=3		NA	NA	NA	NA	NA	NA	NA	NA		NA	NA	NA	NA
ARMCX1	silenced		TRUE	FALSE	FALSE	FALSE	TRUE		19	3	16		skipped_n_ind<=3		NA	NA	NA	NA	NA	NA	NA	NA		NA	NA	NA	NA
ARMCX1	silenced		FALSE	FALSE	FALSE	FALSE	TRUE		19	3	16		skipped_n_ind<=3		NA	NA	NA	NA	NA	NA	NA	NA		NA	NA	NA	NA
ARMCX1	silenced		TRUE	TRUE	TRUE	TRUE	FALSE		19	3	16		skipped_n_ind<=3		NA	NA	NA	NA	NA	NA	NA	NA		NA	NA	NA	NA
ARMCX1	silenced		FALSE	TRUE	TRUE	TRUE	FALSE		19	3	16		skipped_n_ind<=3		NA	NA	NA	NA	NA	NA	NA	NA		NA	NA	NA	NA
ARMCX1	silenced		TRUE	FALSE	TRUE	TRUE	FALSE		19	3	16		skipped_n_ind<=3		NA	NA	NA	NA	NA	NA	NA	NA		NA	NA	NA	NA
ARMCX1	silenced		FALSE	FALSE	TRUE	TRUE	FALSE		19	3	16		skipped_n_ind<=3		NA	NA	NA	NA	NA	NA	NA	NA		NA	NA	NA	NA
ARMCX1	silenced		TRUE	TRUE	FALSE	TRUE	FALSE		19	3	16		skipped_n_ind<=3		NA	NA	NA	NA	NA	NA	NA	NA		NA	NA	NA	NA
ARMCX1	silenced		FALSE	TRUE	FALSE	TRUE	FALSE		19	3	16		skipped_n_ind<=3		NA	NA	NA	NA	NA	NA	NA	NA		NA	NA	NA	NA
ARMCX1	silenced		TRUE	FALSE	FALSE	TRUE	FALSE		19	3	16		skipped_n_ind<=3		NA	NA	NA	NA	NA	NA	NA	NA		NA	NA	NA	NA
ARMCX1	silenced		FALSE	FALSE	FALSE	TRUE	FALSE		19	3	16		skipped_n_ind<=3		NA	NA	NA	NA	NA	NA	NA	NA		NA	NA	NA	NA
ARMCX1	silenced		TRUE	TRUE	TRUE	FALSE	FALSE		19	3	16		skipped_n_ind<=3		NA	NA	NA	NA	NA	NA	NA	NA		NA	NA	NA	NA
ARMCX1	silenced		FALSE	TRUE	TRUE	FALSE	FALSE		19	3	16		skipped_n_ind<=3		NA	NA	NA	NA	NA	NA	NA	NA		NA	NA	NA	NA
ARMCX1	silenced		TRUE	FALSE	TRUE	FALSE	FALSE		19	3	16		skipped_n_ind<=3		NA	NA	NA	NA	NA	NA	NA	NA		NA	NA	NA	NA
ARMCX1	silenced		FALSE	FALSE	TRUE	FALSE	FALSE		19	3	16		skipped_n_ind<=3		NA	NA	NA	NA	NA	NA	NA	NA		NA	NA	NA	NA
ARMCX1	silenced		TRUE	TRUE	FALSE	FALSE	FALSE		19	3	16		skipped_n_ind<=3		NA	NA	NA	NA	NA	NA	NA	NA		NA	NA	NA	NA
ARMCX1	silenced		FALSE	TRUE	FALSE	FALSE	FALSE		19	3	16		skipped_n_ind<=3		NA	NA	NA	NA	NA	NA	NA	NA		NA	NA	NA	NA
ARMCX1	silenced		TRUE	FALSE	FALSE	FALSE	FALSE		19	3	16		skipped_n_ind<=3		NA	NA	NA	NA	NA	NA	NA	NA		NA	NA	NA	NA
ARMCX1	silenced		FALSE	FALSE	FALSE	FALSE	FALSE		19	3	16		skipped_n_ind<=3		NA	NA	NA	NA	NA	NA	NA	NA		NA	NA	NA	NA
ARMCX2	silenced		TRUE	TRUE	TRUE	TRUE	TRUE		20	5	17		lmer_singular		0.250245	0.173783	1.43999	4.88078	0.21079	1	-0.199779	0.70027		67.3178	32	7.2552	FALSE
ARMCX2	silenced		FALSE	TRUE	TRUE	TRUE	TRUE		20	5	17		lmer		0.308717	0.159187	1.93933	3.52815	0.133921	0.899948	-0.157574	0.775009		65.2728	25	5.21024	FALSE
ARMCX2	silenced		TRUE	FALSE	TRUE	TRUE	TRUE		20	5	17		lmer_singular		0.248744	0.163803	1.51855	4.32838	0.19817	0.711933	-0.192758	0.690245		65.3191	27	5.25651	FALSE
ARMCX2	silenced		FALSE	FALSE	TRUE	TRUE	TRUE		20	5	17		lmer		0.307253	0.151087	2.03362	4.56411	0.103056	0.524649	-0.0925541	0.707061		63.3297	13	3.26707	FALSE
ARMCX2	silenced		TRUE	TRUE	FALSE	TRUE	TRUE		20	5	17		lmer		0.250245	0.173783	1.43999	4.88078	0.21079	0.945579	-0.199779	0.70027		65.3178	26	5.2552	FALSE
ARMCX2	silenced		FALSE	TRUE	FALSE	TRUE	TRUE		20	5	17		lmer		0.296794	0.147712	2.00928	4.78561	0.103285	0.883281	-0.0880851	0.681673		63.486	16	3.42344	FALSE
ARMCX2	silenced		TRUE	FALSE	FALSE	TRUE	TRUE		20	5	17		lmer		0.248744	0.163803	1.51855	4.32838	0.19817	0.604759	-0.192758	0.690245		63.3191	12	3.25651	FALSE
ARMCX2	silenced		FALSE	FALSE	FALSE	TRUE	TRUE		20	5	17		lmer		0.298613	0.141136	2.11578	6.97359	0.0723192	0.329052	-0.0353779	0.632604		61.5312	4	1.46858	TRUE
ARMCX2	silenced		TRUE	TRUE	TRUE	FALSE	TRUE		20	5	17		lmer_singular		0.0537401	0.23098	0.232661	20	0.818389	1	-0.428076	0.535556		66.4234	31	6.36078	FALSE
ARMCX2	silenced		FALSE	TRUE	TRUE	FALSE	TRUE		20	5	17		lmer_singular		0.125751	0.233435	0.538696	20	0.596042	0.999463	-0.361187	0.612688		66.0375	30	5.97488	FALSE
ARMCX2	silenced		TRUE	FALSE	TRUE	FALSE	TRUE		20	5	17		lmer_singular		0.0432117	0.206892	0.208861	20	0.83667	1	-0.388358	0.474782		64.4339	23	4.37126	FALSE
ARMCX2	silenced		FALSE	FALSE	TRUE	FALSE	TRUE		20	5	17		lmer_singular		0.00555869	0.223201	0.0249044	20	0.980378	0.999365	-0.46003	0.471147		65.6589	29	5.59633	FALSE
ARMCX2	silenced		TRUE	TRUE	FALSE	FALSE	TRUE		20	5	17		lm		0.0537401	0.266713	0.20149	NA	0.843022	0.974705	-0.514745	0.622225		64.4234	22	4.36078	FALSE
ARMCX2	silenced		FALSE	TRUE	FALSE	FALSE	TRUE		20	5	17		lm		0.125751	0.260989	0.481824	NA	0.636455	0.99151	-0.427521	0.679022		64.0375	20	3.97488	FALSE
ARMCX2	silenced		TRUE	FALSE	FALSE	FALSE	TRUE		20	5	17		lm		0.0432117	0.231313	0.186811	NA	0.854157	0.945896	-0.447149	0.533573		62.4339	9	2.37126	FALSE
ARMCX2	silenced		FALSE	FALSE	FALSE	FALSE	TRUE		20	5	17		lm		0.00555869	0.242095	0.0229608	NA	0.981949	0.998434	-0.505217	0.516335		63.6589	17	3.59633	FALSE
ARMCX2	silenced		TRUE	TRUE	TRUE	TRUE	FALSE		20	5	17		lmer_singular		0.217934	0.179788	1.21217	5.62636	0.273879	1	-0.229171	0.665038		65.4661	28	5.40347	FALSE
ARMCX2	silenced		FALSE	TRUE	TRUE	TRUE	FALSE		20	5	17		lmer_singular		0.269255	0.154598	1.74165	5.0524	0.141435	0.944995	-0.126915	0.665425		63.8275	19	3.76493	FALSE
ARMCX2	silenced		TRUE	FALSE	TRUE	TRUE	FALSE		20	5	17		lmer_singular		0.212402	0.168332	1.2618	4.937	0.263348	0.735729	-0.221976	0.646781		63.4751	15	3.41248	FALSE
ARMCX2	silenced		FALSE	FALSE	TRUE	TRUE	FALSE		20	5	17		lmer_singular		0.263523	0.141819	1.85817	6.24625	0.110577	0.550019	-0.0802058	0.607253		62.0626	8	2	FALSE
ARMCX2	silenced		TRUE	TRUE	FALSE	TRUE	FALSE		20	5	17		lmer		0.217934	0.179787	1.21218	5.62636	0.273878	0.944451	-0.229169	0.665038		63.4661	14	3.40347	FALSE
ARMCX2	silenced		FALSE	TRUE	FALSE	TRUE	FALSE		20	5	17		lmer		0.269255	0.154598	1.74165	5.0524	0.141435	0.735614	-0.126915	0.665425		61.8275	6	1.76493	TRUE
ARMCX2	silenced		TRUE	FALSE	FALSE	TRUE	FALSE		20	5	17		lmer		0.212402	0.168332	1.2618	4.937	0.263348	0.665408	-0.221976	0.646781		61.4751	3	1.41248	TRUE
ARMCX2	silenced		FALSE	FALSE	FALSE	TRUE	FALSE		20	5	17		lmer		0.263523	0.141819	1.85817	6.24625	0.110577	0.353808	-0.0802058	0.607253		60.0626	1	0	TRUE
ARMCX2	silenced		TRUE	TRUE	TRUE	FALSE	FALSE		20	5	17		lmer_singular		0.051606	0.230861	0.223537	20	0.825385	1	-0.429961	0.533173		64.4556	24	4.39303	FALSE
ARMCX2	silenced		FALSE	TRUE	TRUE	FALSE	FALSE		20	5	17		lmer_singular		0.125529	0.232574	0.539739	20	0.595336	0.999618	-0.359612	0.61067		64.0376	21	3.975	FALSE
ARMCX2	silenced		TRUE	FALSE	TRUE	FALSE	FALSE		20	5	17		lmer_singular		0.0423946	0.206993	0.204812	20	0.839789	1	-0.389385	0.474174		62.4637	11	2.40114	FALSE
ARMCX2	silenced		FALSE	FALSE	TRUE	FALSE	FALSE		20	5	17		lmer_singular		0.00550582	0.223603	0.0246232	20	0.9806	0.999422	-0.460923	0.471934		63.7311	18	3.66847	FALSE
ARMCX2	silenced		TRUE	TRUE	FALSE	FALSE	FALSE		20	5	17		lm		0.051606	0.25811	0.199938	NA	0.844048	0.991417	-0.495563	0.598775		62.4556	10	2.39303	FALSE
ARMCX2	silenced		FALSE	TRUE	FALSE	FALSE	FALSE		20	5	17		lm		0.125529	0.252262	0.497615	NA	0.625131	0.999159	-0.406697	0.657756		62.0376	7	1.975	TRUE
ARMCX2	silenced		TRUE	FALSE	FALSE	FALSE	FALSE		20	5	17		lm		0.0423946	0.224515	0.188827	NA	0.852464	0.980707	-0.431291	0.516081		60.4637	2	0.401137	TRUE
ARMCX2	silenced		FALSE	FALSE	FALSE	FALSE	FALSE		20	5	17		lm		0.00550582	0.235699	0.0233596	NA	0.98162	0.988366	-0.489679	0.50069		61.7311	5	1.66847	TRUE
ARMCX3	silenced		TRUE	TRUE	TRUE	TRUE	TRUE		25	6	22		lmer_singular		0.24417	0.223379	1.09307	25	0.284784	1	-0.215889	0.704229		81.1724	30	5.54337	FALSE
ARMCX3	silenced		FALSE	TRUE	TRUE	TRUE	TRUE		25	6	22		lmer_singular		0.188779	0.209851	0.899586	25	0.376924	0.999588	-0.243418	0.620976		79.629	25	4	FALSE
ARMCX3	silenced		TRUE	FALSE	TRUE	TRUE	TRUE		25	6	22		lmer_singular		0.0434238	0.193336	0.224603	25	0.824114	1	-0.354759	0.441607		81.5792	31	5.95022	FALSE
ARMCX3	silenced		FALSE	FALSE	TRUE	TRUE	TRUE		25	6	22		lmer_singular		0.0166983	0.193912	0.0861125	25	0.932063	1	-0.382671	0.416068		80.3477	28	4.71872	FALSE
ARMCX3	silenced		TRUE	TRUE	FALSE	TRUE	TRUE		25	6	22		lmer_singular		0.24417	0.223379	1.09307	25	0.284784	0.9743	-0.215889	0.704229		79.1724	19	3.54337	FALSE
ARMCX3	silenced		FALSE	TRUE	FALSE	TRUE	TRUE		25	6	22		lmer_singular		0.188779	0.209851	0.899586	25	0.376924	0.912179	-0.243418	0.620976		77.629	9	2	TRUE
ARMCX3	silenced		TRUE	FALSE	FALSE	TRUE	TRUE		25	6	22		lmer_singular		0.0434238	0.193336	0.224603	25	0.824114	0.959659	-0.354759	0.441607		79.5792	21	3.95022	FALSE
ARMCX3	silenced		FALSE	FALSE	FALSE	TRUE	TRUE		25	6	22		lmer_singular		0.0166983	0.193912	0.0861125	25	0.932063	1	-0.382671	0.416068		78.3477	15	2.71872	FALSE
ARMCX3	silenced		TRUE	TRUE	TRUE	FALSE	TRUE		25	6	22		lmer_singular		0.24417	0.223379	1.09307	25	0.284784	1	-0.215889	0.704229		79.1724	19	3.54337	FALSE
ARMCX3	silenced		FALSE	TRUE	TRUE	FALSE	TRUE		25	6	22		lmer_singular		0.188779	0.209851	0.899586	25	0.376924	0.999463	-0.243418	0.620976		77.629	9	2	TRUE
ARMCX3	silenced		TRUE	FALSE	TRUE	FALSE	TRUE		25	6	22		lmer_singular		0.0434238	0.193336	0.224603	25	0.824114	1	-0.354759	0.441607		79.5792	21	3.95022	FALSE
ARMCX3	silenced		FALSE	FALSE	TRUE	FALSE	TRUE		25	6	22		lmer_singular		0.0166983	0.193912	0.0861125	25	0.932063	0.999365	-0.382671	0.416068		78.3477	15	2.71872	FALSE
ARMCX3	silenced		TRUE	TRUE	FALSE	FALSE	TRUE		25	6	22		lm		0.24417	0.249746	0.977673	NA	0.339915	0.974705	-0.276791	0.765131		77.1724	6	1.54337	TRUE
ARMCX3	silenced		FALSE	TRUE	FALSE	FALSE	TRUE		25	6	22		lm		0.188779	0.228967	0.824484	NA	0.418931	0.99151	-0.287383	0.664941		75.629	1	0	TRUE
ARMCX3	silenced		TRUE	FALSE	FALSE	FALSE	TRUE		25	6	22		lm		0.0434238	0.210947	0.205852	NA	0.838889	0.945896	-0.395264	0.482112		77.5792	7	1.95022	TRUE
ARMCX3	silenced		FALSE	FALSE	FALSE	FALSE	TRUE		25	6	22		lm		0.0166983	0.206711	0.0807807	NA	0.936347	0.998434	-0.411994	0.445391		76.3477	4	0.718718	TRUE
ARMCX3	silenced		TRUE	TRUE	TRUE	TRUE	FALSE		25	6	22		lmer_singular		0.254867	0.232185	1.09769	25	0.282802	1	-0.223328	0.733062		81.1337	29	5.50469	FALSE
ARMCX3	silenced		FALSE	TRUE	TRUE	TRUE	FALSE		25	6	22		lmer_singular		0.176931	0.219737	0.805193	25	0.4283	0.999648	-0.275626	0.629488		79.9632	27	4.33421	FALSE
ARMCX3	silenced		TRUE	FALSE	TRUE	TRUE	FALSE		25	6	22		lmer_singular		0.0435462	0.20133	0.216293	25	0.830515	1	-0.371101	0.458193		81.605	32	5.976	FALSE
ARMCX3	silenced		FALSE	FALSE	TRUE	TRUE	FALSE		25	6	22		lmer_singular		0.025644	0.199934	0.128262	25	0.898968	0.999995	-0.386128	0.437416		79.9099	26	4.28092	FALSE
ARMCX3	silenced		TRUE	TRUE	FALSE	TRUE	FALSE		25	6	22		lmer_singular		0.254867	0.232185	1.09769	25	0.282802	0.944451	-0.223328	0.733062		79.1337	17	3.50469	FALSE
ARMCX3	silenced		FALSE	TRUE	FALSE	TRUE	FALSE		25	6	22		lmer_singular		0.176931	0.219737	0.805193	25	0.4283	1	-0.275626	0.629488		77.9632	13	2.33421	FALSE
ARMCX3	silenced		TRUE	FALSE	FALSE	TRUE	FALSE		25	6	22		lmer_singular		0.0435462	0.20133	0.216293	25	0.830515	1	-0.371101	0.458193		79.605	23	3.976	FALSE
ARMCX3	silenced		FALSE	FALSE	FALSE	TRUE	FALSE		25	6	22		lmer_singular		0.025644	0.199934	0.128262	25	0.898968	1	-0.386128	0.437416		77.9099	11	2.28092	FALSE
ARMCX3	silenced		TRUE	TRUE	TRUE	FALSE	FALSE		25	6	22		lmer_singular		0.254867	0.232185	1.09769	25	0.282802	1	-0.223328	0.733062		79.1337	17	3.50469	FALSE
ARMCX3	silenced		FALSE	TRUE	TRUE	FALSE	FALSE		25	6	22		lmer_singular		0.176931	0.219737	0.805193	25	0.4283	0.999618	-0.275626	0.629488		77.9632	13	2.33421	FALSE
ARMCX3	silenced		TRUE	FALSE	TRUE	FALSE	FALSE		25	6	22		lmer_singular		0.0435462	0.20133	0.216293	25	0.830515	1	-0.371101	0.458193		79.605	23	3.976	FALSE
ARMCX3	silenced		FALSE	FALSE	TRUE	FALSE	FALSE		25	6	22		lmer_singular		0.025644	0.199934	0.128262	25	0.898968	0.999422	-0.386128	0.437416		77.9099	11	2.28092	FALSE
ARMCX3	silenced		TRUE	TRUE	FALSE	FALSE	FALSE		25	6	22		lm		0.254867	0.253335	1.00605	NA	0.325846	0.991417	-0.271972	0.781706		77.1337	5	1.50469	TRUE
ARMCX3	silenced		FALSE	TRUE	FALSE	FALSE	FALSE		25	6	22		lm		0.176931	0.234241	0.755338	NA	0.458057	0.999159	-0.308854	0.662716		75.9632	3	0.334211	TRUE
ARMCX3	silenced		TRUE	FALSE	FALSE	FALSE	FALSE		25	6	22		lm		0.0435462	0.214618	0.202901	NA	0.841078	0.980707	-0.401545	0.488638		77.605	8	1.976	TRUE
ARMCX3	silenced		FALSE	FALSE	FALSE	FALSE	FALSE		25	6	22		lm		0.025644	0.208446	0.123025	NA	0.903156	0.985907	-0.405559	0.456847		75.9099	2	0.280922	TRUE
ARMCX4	silenced		TRUE	TRUE	TRUE	TRUE	TRUE		12	7	10		failed		NA	NA	NA	NA	NA	NA	NA	NA		NA	NA	NA	NA
ARMCX4	silenced		FALSE	TRUE	TRUE	TRUE	TRUE		12	7	10		failed		NA	NA	NA	NA	NA	NA	NA	NA		NA	NA	NA	NA
ARMCX4	silenced		TRUE	FALSE	TRUE	TRUE	TRUE		12	7	10		failed		NA	NA	NA	NA	NA	NA	NA	NA		NA	NA	NA	NA
ARMCX4	silenced		FALSE	FALSE	TRUE	TRUE	TRUE		12	7	10		failed		NA	NA	NA	NA	NA	NA	NA	NA		NA	NA	NA	NA
ARMCX4	silenced		TRUE	TRUE	FALSE	TRUE	TRUE		12	7	10		failed		NA	NA	NA	NA	NA	NA	NA	NA		NA	NA	NA	NA
ARMCX4	silenced		FALSE	TRUE	FALSE	TRUE	TRUE		12	7	10		failed		NA	NA	NA	NA	NA	NA	NA	NA		NA	NA	NA	NA
ARMCX4	silenced		TRUE	FALSE	FALSE	TRUE	TRUE		12	7	10		failed		NA	NA	NA	NA	NA	NA	NA	NA		NA	NA	NA	NA
ARMCX4	silenced		FALSE	FALSE	FALSE	TRUE	TRUE		12	7	10		failed		NA	NA	NA	NA	NA	NA	NA	NA		NA	NA	NA	NA
ARMCX4	silenced		TRUE	TRUE	TRUE	FALSE	TRUE		12	7	10		failed		NA	NA	NA	NA	NA	NA	NA	NA		NA	NA	NA	NA
ARMCX4	silenced		FALSE	TRUE	TRUE	FALSE	TRUE		12	7	10		failed		NA	NA	NA	NA	NA	NA	NA	NA		NA	NA	NA	NA
ARMCX4	silenced		TRUE	FALSE	TRUE	FALSE	TRUE		12	7	10		failed		NA	NA	NA	NA	NA	NA	NA	NA		NA	NA	NA	NA
ARMCX4	silenced		FALSE	FALSE	TRUE	FALSE	TRUE		12	7	10		failed		NA	NA	NA	NA	NA	NA	NA	NA		NA	NA	NA	NA
ARMCX4	silenced		TRUE	TRUE	FALSE	FALSE	TRUE		12	7	10		failed		NA	NA	NA	NA	NA	NA	NA	NA		NA	NA	NA	NA
ARMCX4	silenced		FALSE	TRUE	FALSE	FALSE	TRUE		12	7	10		failed		NA	NA	NA	NA	NA	NA	NA	NA		NA	NA	NA	NA
ARMCX4	silenced		TRUE	FALSE	FALSE	FALSE	TRUE		12	7	10		failed		NA	NA	NA	NA	NA	NA	NA	NA		NA	NA	NA	NA
ARMCX4	silenced		FALSE	FALSE	FALSE	FALSE	TRUE		12	7	10		failed		NA	NA	NA	NA	NA	NA	NA	NA		NA	NA	NA	NA
ARMCX4	silenced		TRUE	TRUE	TRUE	TRUE	FALSE		12	7	10		failed		NA	NA	NA	NA	NA	NA	NA	NA		NA	NA	NA	NA
ARMCX4	silenced		FALSE	TRUE	TRUE	TRUE	FALSE		12	7	10		failed		NA	NA	NA	NA	NA	NA	NA	NA		NA	NA	NA	NA
ARMCX4	silenced		TRUE	FALSE	TRUE	TRUE	FALSE		12	7	10		failed		NA	NA	NA	NA	NA	NA	NA	NA		NA	NA	NA	NA
ARMCX4	silenced		FALSE	FALSE	TRUE	TRUE	FALSE		12	7	10		failed		NA	NA	NA	NA	NA	NA	NA	NA		NA	NA	NA	NA
ARMCX4	silenced		TRUE	TRUE	FALSE	TRUE	FALSE		12	7	10		failed		NA	NA	NA	NA	NA	NA	NA	NA		NA	NA	NA	NA
ARMCX4	silenced		FALSE	TRUE	FALSE	TRUE	FALSE		12	7	10		failed		NA	NA	NA	NA	NA	NA	NA	NA		NA	NA	NA	NA
ARMCX4	silenced		TRUE	FALSE	FALSE	TRUE	FALSE		12	7	10		failed		NA	NA	NA	NA	NA	NA	NA	NA		NA	NA	NA	NA
ARMCX4	silenced		FALSE	FALSE	FALSE	TRUE	FALSE		12	7	10		failed		NA	NA	NA	NA	NA	NA	NA	NA		NA	NA	NA	NA
ARMCX4	silenced		TRUE	TRUE	TRUE	FALSE	FALSE		12	7	10		failed		NA	NA	NA	NA	NA	NA	NA	NA		NA	NA	NA	NA
ARMCX4	silenced		FALSE	TRUE	TRUE	FALSE	FALSE		12	7	10		failed		NA	NA	NA	NA	NA	NA	NA	NA		NA	NA	NA	NA
ARMCX4	silenced		TRUE	FALSE	TRUE	FALSE	FALSE		12	7	10		failed		NA	NA	NA	NA	NA	NA	NA	NA		NA	NA	NA	NA
ARMCX4	silenced		FALSE	FALSE	TRUE	FALSE	FALSE		12	7	10		failed		NA	NA	NA	NA	NA	NA	NA	NA		NA	NA	NA	NA
ARMCX4	silenced		TRUE	TRUE	FALSE	FALSE	FALSE		12	7	10		failed		NA	NA	NA	NA	NA	NA	NA	NA		NA	NA	NA	NA
ARMCX4	silenced		FALSE	TRUE	FALSE	FALSE	FALSE		12	7	10		failed		NA	NA	NA	NA	NA	NA	NA	NA		NA	NA	NA	NA
ARMCX4	silenced		TRUE	FALSE	FALSE	FALSE	FALSE		12	7	10		failed		NA	NA	NA	NA	NA	NA	NA	NA		NA	NA	NA	NA
ARMCX4	silenced		FALSE	FALSE	FALSE	FALSE	FALSE		12	7	10		failed		NA	NA	NA	NA	NA	NA	NA	NA		NA	NA	NA	NA
ARMCX5	silenced		TRUE	TRUE	TRUE	TRUE	TRUE		6	3	5		skipped_n_ind<=3		NA	NA	NA	NA	NA	NA	NA	NA		NA	NA	NA	NA
ARMCX5	silenced		FALSE	TRUE	TRUE	TRUE	TRUE		6	3	5		skipped_n_ind<=3		NA	NA	NA	NA	NA	NA	NA	NA		NA	NA	NA	NA
ARMCX5	silenced		TRUE	FALSE	TRUE	TRUE	TRUE		6	3	5		skipped_n_ind<=3		NA	NA	NA	NA	NA	NA	NA	NA		NA	NA	NA	NA
ARMCX5	silenced		FALSE	FALSE	TRUE	TRUE	TRUE		6	3	5		skipped_n_ind<=3		NA	NA	NA	NA	NA	NA	NA	NA		NA	NA	NA	NA
ARMCX5	silenced		TRUE	TRUE	FALSE	TRUE	TRUE		6	3	5		skipped_n_ind<=3		NA	NA	NA	NA	NA	NA	NA	NA		NA	NA	NA	NA
ARMCX5	silenced		FALSE	TRUE	FALSE	TRUE	TRUE		6	3	5		skipped_n_ind<=3		NA	NA	NA	NA	NA	NA	NA	NA		NA	NA	NA	NA
ARMCX5	silenced		TRUE	FALSE	FALSE	TRUE	TRUE		6	3	5		skipped_n_ind<=3		NA	NA	NA	NA	NA	NA	NA	NA		NA	NA	NA	NA
ARMCX5	silenced		FALSE	FALSE	FALSE	TRUE	TRUE		6	3	5		skipped_n_ind<=3		NA	NA	NA	NA	NA	NA	NA	NA		NA	NA	NA	NA
ARMCX5	silenced		TRUE	TRUE	TRUE	FALSE	TRUE		6	3	5		skipped_n_ind<=3		NA	NA	NA	NA	NA	NA	NA	NA		NA	NA	NA	NA
ARMCX5	silenced		FALSE	TRUE	TRUE	FALSE	TRUE		6	3	5		skipped_n_ind<=3		NA	NA	NA	NA	NA	NA	NA	NA		NA	NA	NA	NA
ARMCX5	silenced		TRUE	FALSE	TRUE	FALSE	TRUE		6	3	5		skipped_n_ind<=3		NA	NA	NA	NA	NA	NA	NA	NA		NA	NA	NA	NA
ARMCX5	silenced		FALSE	FALSE	TRUE	FALSE	TRUE		6	3	5		skipped_n_ind<=3		NA	NA	NA	NA	NA	NA	NA	NA		NA	NA	NA	NA
ARMCX5	silenced		TRUE	TRUE	FALSE	FALSE	TRUE		6	3	5		skipped_n_ind<=3		NA	NA	NA	NA	NA	NA	NA	NA		NA	NA	NA	NA
ARMCX5	silenced		FALSE	TRUE	FALSE	FALSE	TRUE		6	3	5		skipped_n_ind<=3		NA	NA	NA	NA	NA	NA	NA	NA		NA	NA	NA	NA
ARMCX5	silenced		TRUE	FALSE	FALSE	FALSE	TRUE		6	3	5		skipped_n_ind<=3		NA	NA	NA	NA	NA	NA	NA	NA		NA	NA	NA	NA
ARMCX5	silenced		FALSE	FALSE	FALSE	FALSE	TRUE		6	3	5		skipped_n_ind<=3		NA	NA	NA	NA	NA	NA	NA	NA		NA	NA	NA	NA
ARMCX5	silenced		TRUE	TRUE	TRUE	TRUE	FALSE		6	3	5		skipped_n_ind<=3		NA	NA	NA	NA	NA	NA	NA	NA		NA	NA	NA	NA
ARMCX5	silenced		FALSE	TRUE	TRUE	TRUE	FALSE		6	3	5		skipped_n_ind<=3		NA	NA	NA	NA	NA	NA	NA	NA		NA	NA	NA	NA
ARMCX5	silenced		TRUE	FALSE	TRUE	TRUE	FALSE		6	3	5		skipped_n_ind<=3		NA	NA	NA	NA	NA	NA	NA	NA		NA	NA	NA	NA
ARMCX5	silenced		FALSE	FALSE	TRUE	TRUE	FALSE		6	3	5		skipped_n_ind<=3		NA	NA	NA	NA	NA	NA	NA	NA		NA	NA	NA	NA
ARMCX5	silenced		TRUE	TRUE	FALSE	TRUE	FALSE		6	3	5		skipped_n_ind<=3		NA	NA	NA	NA	NA	NA	NA	NA		NA	NA	NA	NA
ARMCX5	silenced		FALSE	TRUE	FALSE	TRUE	FALSE		6	3	5		skipped_n_ind<=3		NA	NA	NA	NA	NA	NA	NA	NA		NA	NA	NA	NA
ARMCX5	silenced		TRUE	FALSE	FALSE	TRUE	FALSE		6	3	5		skipped_n_ind<=3		NA	NA	NA	NA	NA	NA	NA	NA		NA	NA	NA	NA
ARMCX5	silenced		FALSE	FALSE	FALSE	TRUE	FALSE		6	3	5		skipped_n_ind<=3		NA	NA	NA	NA	NA	NA	NA	NA		NA	NA	NA	NA
ARMCX5	silenced		TRUE	TRUE	TRUE	FALSE	FALSE		6	3	5		skipped_n_ind<=3		NA	NA	NA	NA	NA	NA	NA	NA		NA	NA	NA	NA
ARMCX5	silenced		FALSE	TRUE	TRUE	FALSE	FALSE		6	3	5		skipped_n_ind<=3		NA	NA	NA	NA	NA	NA	NA	NA		NA	NA	NA	NA
ARMCX5	silenced		TRUE	FALSE	TRUE	FALSE	FALSE		6	3	5		skipped_n_ind<=3		NA	NA	NA	NA	NA	NA	NA	NA		NA	NA	NA	NA
ARMCX5	silenced		FALSE	FALSE	TRUE	FALSE	FALSE		6	3	5		skipped_n_ind<=3		NA	NA	NA	NA	NA	NA	NA	NA		NA	NA	NA	NA
ARMCX5	silenced		TRUE	TRUE	FALSE	FALSE	FALSE		6	3	5		skipped_n_ind<=3		NA	NA	NA	NA	NA	NA	NA	NA		NA	NA	NA	NA
ARMCX5	silenced		FALSE	TRUE	FALSE	FALSE	FALSE		6	3	5		skipped_n_ind<=3		NA	NA	NA	NA	NA	NA	NA	NA		NA	NA	NA	NA
ARMCX5	silenced		TRUE	FALSE	FALSE	FALSE	FALSE		6	3	5		skipped_n_ind<=3		NA	NA	NA	NA	NA	NA	NA	NA		NA	NA	NA	NA
ARMCX5	silenced		FALSE	FALSE	FALSE	FALSE	FALSE		6	3	5		skipped_n_ind<=3		NA	NA	NA	NA	NA	NA	NA	NA		NA	NA	NA	NA
ARMCX6	silenced		TRUE	TRUE	TRUE	TRUE	TRUE		3	3	3		skipped_n_ind<=3		NA	NA	NA	NA	NA	NA	NA	NA		NA	NA	NA	NA
ARMCX6	silenced		FALSE	TRUE	TRUE	TRUE	TRUE		3	3	3		skipped_n_ind<=3		NA	NA	NA	NA	NA	NA	NA	NA		NA	NA	NA	NA
ARMCX6	silenced		TRUE	FALSE	TRUE	TRUE	TRUE		3	3	3		skipped_n_ind<=3		NA	NA	NA	NA	NA	NA	NA	NA		NA	NA	NA	NA
ARMCX6	silenced		FALSE	FALSE	TRUE	TRUE	TRUE		3	3	3		skipped_n_ind<=3		NA	NA	NA	NA	NA	NA	NA	NA		NA	NA	NA	NA
ARMCX6	silenced		TRUE	TRUE	FALSE	TRUE	TRUE		3	3	3		skipped_n_ind<=3		NA	NA	NA	NA	NA	NA	NA	NA		NA	NA	NA	NA
ARMCX6	silenced		FALSE	TRUE	FALSE	TRUE	TRUE		3	3	3		skipped_n_ind<=3		NA	NA	NA	NA	NA	NA	NA	NA		NA	NA	NA	NA
ARMCX6	silenced		TRUE	FALSE	FALSE	TRUE	TRUE		3	3	3		skipped_n_ind<=3		NA	NA	NA	NA	NA	NA	NA	NA		NA	NA	NA	NA
ARMCX6	silenced		FALSE	FALSE	FALSE	TRUE	TRUE		3	3	3		skipped_n_ind<=3		NA	NA	NA	NA	NA	NA	NA	NA		NA	NA	NA	NA
ARMCX6	silenced		TRUE	TRUE	TRUE	FALSE	TRUE		3	3	3		skipped_n_ind<=3		NA	NA	NA	NA	NA	NA	NA	NA		NA	NA	NA	NA
ARMCX6	silenced		FALSE	TRUE	TRUE	FALSE	TRUE		3	3	3		skipped_n_ind<=3		NA	NA	NA	NA	NA	NA	NA	NA		NA	NA	NA	NA
ARMCX6	silenced		TRUE	FALSE	TRUE	FALSE	TRUE		3	3	3		skipped_n_ind<=3		NA	NA	NA	NA	NA	NA	NA	NA		NA	NA	NA	NA
ARMCX6	silenced		FALSE	FALSE	TRUE	FALSE	TRUE		3	3	3		skipped_n_ind<=3		NA	NA	NA	NA	NA	NA	NA	NA		NA	NA	NA	NA
ARMCX6	silenced		TRUE	TRUE	FALSE	FALSE	TRUE		3	3	3		skipped_n_ind<=3		NA	NA	NA	NA	NA	NA	NA	NA		NA	NA	NA	NA
ARMCX6	silenced		FALSE	TRUE	FALSE	FALSE	TRUE		3	3	3		skipped_n_ind<=3		NA	NA	NA	NA	NA	NA	NA	NA		NA	NA	NA	NA
ARMCX6	silenced		TRUE	FALSE	FALSE	FALSE	TRUE		3	3	3		skipped_n_ind<=3		NA	NA	NA	NA	NA	NA	NA	NA		NA	NA	NA	NA
ARMCX6	silenced		FALSE	FALSE	FALSE	FALSE	TRUE		3	3	3		skipped_n_ind<=3		NA	NA	NA	NA	NA	NA	NA	NA		NA	NA	NA	NA
ARMCX6	silenced		TRUE	TRUE	TRUE	TRUE	FALSE		3	3	3		skipped_n_ind<=3		NA	NA	NA	NA	NA	NA	NA	NA		NA	NA	NA	NA
ARMCX6	silenced		FALSE	TRUE	TRUE	TRUE	FALSE		3	3	3		skipped_n_ind<=3		NA	NA	NA	NA	NA	NA	NA	NA		NA	NA	NA	NA
ARMCX6	silenced		TRUE	FALSE	TRUE	TRUE	FALSE		3	3	3		skipped_n_ind<=3		NA	NA	NA	NA	NA	NA	NA	NA		NA	NA	NA	NA
ARMCX6	silenced		FALSE	FALSE	TRUE	TRUE	FALSE		3	3	3		skipped_n_ind<=3		NA	NA	NA	NA	NA	NA	NA	NA		NA	NA	NA	NA
ARMCX6	silenced		TRUE	TRUE	FALSE	TRUE	FALSE		3	3	3		skipped_n_ind<=3		NA	NA	NA	NA	NA	NA	NA	NA		NA	NA	NA	NA
ARMCX6	silenced		FALSE	TRUE	FALSE	TRUE	FALSE		3	3	3		skipped_n_ind<=3		NA	NA	NA	NA	NA	NA	NA	NA		NA	NA	NA	NA
ARMCX6	silenced		TRUE	FALSE	FALSE	TRUE	FALSE		3	3	3		skipped_n_ind<=3		NA	NA	NA	NA	NA	NA	NA	NA		NA	NA	NA	NA
ARMCX6	silenced		FALSE	FALSE	FALSE	TRUE	FALSE		3	3	3		skipped_n_ind<=3		NA	NA	NA	NA	NA	NA	NA	NA		NA	NA	NA	NA
ARMCX6	silenced		TRUE	TRUE	TRUE	FALSE	FALSE		3	3	3		skipped_n_ind<=3		NA	NA	NA	NA	NA	NA	NA	NA		NA	NA	NA	NA
ARMCX6	silenced		FALSE	TRUE	TRUE	FALSE	FALSE		3	3	3		skipped_n_ind<=3		NA	NA	NA	NA	NA	NA	NA	NA		NA	NA	NA	NA
ARMCX6	silenced		TRUE	FALSE	TRUE	FALSE	FALSE		3	3	3		skipped_n_ind<=3		NA	NA	NA	NA	NA	NA	NA	NA		NA	NA	NA	NA
ARMCX6	silenced		FALSE	FALSE	TRUE	FALSE	FALSE		3	3	3		skipped_n_ind<=3		NA	NA	NA	NA	NA	NA	NA	NA		NA	NA	NA	NA
ARMCX6	silenced		TRUE	TRUE	FALSE	FALSE	FALSE		3	3	3		skipped_n_ind<=3		NA	NA	NA	NA	NA	NA	NA	NA		NA	NA	NA	NA
ARMCX6	silenced		FALSE	TRUE	FALSE	FALSE	FALSE		3	3	3		skipped_n_ind<=3		NA	NA	NA	NA	NA	NA	NA	NA		NA	NA	NA	NA
ARMCX6	silenced		TRUE	FALSE	FALSE	FALSE	FALSE		3	3	3		skipped_n_ind<=3		NA	NA	NA	NA	NA	NA	NA	NA		NA	NA	NA	NA
ARMCX6	silenced		FALSE	FALSE	FALSE	FALSE	FALSE		3	3	3		skipped_n_ind<=3		NA	NA	NA	NA	NA	NA	NA	NA		NA	NA	NA	NA
ARR3	silenced		TRUE	TRUE	TRUE	TRUE	TRUE		1	1	1		skipped_n_ind<=3		NA	NA	NA	NA	NA	NA	NA	NA		NA	NA	NA	NA
ARR3	silenced		FALSE	TRUE	TRUE	TRUE	TRUE		1	1	1		skipped_n_ind<=3		NA	NA	NA	NA	NA	NA	NA	NA		NA	NA	NA	NA
ARR3	silenced		TRUE	FALSE	TRUE	TRUE	TRUE		1	1	1		skipped_n_ind<=3		NA	NA	NA	NA	NA	NA	NA	NA		NA	NA	NA	NA
ARR3	silenced		FALSE	FALSE	TRUE	TRUE	TRUE		1	1	1		skipped_n_ind<=3		NA	NA	NA	NA	NA	NA	NA	NA		NA	NA	NA	NA
ARR3	silenced		TRUE	TRUE	FALSE	TRUE	TRUE		1	1	1		skipped_n_ind<=3		NA	NA	NA	NA	NA	NA	NA	NA		NA	NA	NA	NA
ARR3	silenced		FALSE	TRUE	FALSE	TRUE	TRUE		1	1	1		skipped_n_ind<=3		NA	NA	NA	NA	NA	NA	NA	NA		NA	NA	NA	NA
ARR3	silenced		TRUE	FALSE	FALSE	TRUE	TRUE		1	1	1		skipped_n_ind<=3		NA	NA	NA	NA	NA	NA	NA	NA		NA	NA	NA	NA
ARR3	silenced		FALSE	FALSE	FALSE	TRUE	TRUE		1	1	1		skipped_n_ind<=3		NA	NA	NA	NA	NA	NA	NA	NA		NA	NA	NA	NA
ARR3	silenced		TRUE	TRUE	TRUE	FALSE	TRUE		1	1	1		skipped_n_ind<=3		NA	NA	NA	NA	NA	NA	NA	NA		NA	NA	NA	NA
ARR3	silenced		FALSE	TRUE	TRUE	FALSE	TRUE		1	1	1		skipped_n_ind<=3		NA	NA	NA	NA	NA	NA	NA	NA		NA	NA	NA	NA
ARR3	silenced		TRUE	FALSE	TRUE	FALSE	TRUE		1	1	1		skipped_n_ind<=3		NA	NA	NA	NA	NA	NA	NA	NA		NA	NA	NA	NA
ARR3	silenced		FALSE	FALSE	TRUE	FALSE	TRUE		1	1	1		skipped_n_ind<=3		NA	NA	NA	NA	NA	NA	NA	NA		NA	NA	NA	NA
ARR3	silenced		TRUE	TRUE	FALSE	FALSE	TRUE		1	1	1		skipped_n_ind<=3		NA	NA	NA	NA	NA	NA	NA	NA		NA	NA	NA	NA
ARR3	silenced		FALSE	TRUE	FALSE	FALSE	TRUE		1	1	1		skipped_n_ind<=3		NA	NA	NA	NA	NA	NA	NA	NA		NA	NA	NA	NA
ARR3	silenced		TRUE	FALSE	FALSE	FALSE	TRUE		1	1	1		skipped_n_ind<=3		NA	NA	NA	NA	NA	NA	NA	NA		NA	NA	NA	NA
ARR3	silenced		FALSE	FALSE	FALSE	FALSE	TRUE		1	1	1		skipped_n_ind<=3		NA	NA	NA	NA	NA	NA	NA	NA		NA	NA	NA	NA
ARR3	silenced		TRUE	TRUE	TRUE	TRUE	FALSE		1	1	1		skipped_n_ind<=3		NA	NA	NA	NA	NA	NA	NA	NA		NA	NA	NA	NA
ARR3	silenced		FALSE	TRUE	TRUE	TRUE	FALSE		1	1	1		skipped_n_ind<=3		NA	NA	NA	NA	NA	NA	NA	NA		NA	NA	NA	NA
ARR3	silenced		TRUE	FALSE	TRUE	TRUE	FALSE		1	1	1		skipped_n_ind<=3		NA	NA	NA	NA	NA	NA	NA	NA		NA	NA	NA	NA
ARR3	silenced		FALSE	FALSE	TRUE	TRUE	FALSE		1	1	1		skipped_n_ind<=3		NA	NA	NA	NA	NA	NA	NA	NA		NA	NA	NA	NA
ARR3	silenced		TRUE	TRUE	FALSE	TRUE	FALSE		1	1	1		skipped_n_ind<=3		NA	NA	NA	NA	NA	NA	NA	NA		NA	NA	NA	NA
ARR3	silenced		FALSE	TRUE	FALSE	TRUE	FALSE		1	1	1		skipped_n_ind<=3		NA	NA	NA	NA	NA	NA	NA	NA		NA	NA	NA	NA
ARR3	silenced		TRUE	FALSE	FALSE	TRUE	FALSE		1	1	1		skipped_n_ind<=3		NA	NA	NA	NA	NA	NA	NA	NA		NA	NA	NA	NA
ARR3	silenced		FALSE	FALSE	FALSE	TRUE	FALSE		1	1	1		skipped_n_ind<=3		NA	NA	NA	NA	NA	NA	NA	NA		NA	NA	NA	NA
ARR3	silenced		TRUE	TRUE	TRUE	FALSE	FALSE		1	1	1		skipped_n_ind<=3		NA	NA	NA	NA	NA	NA	NA	NA		NA	NA	NA	NA
ARR3	silenced		FALSE	TRUE	TRUE	FALSE	FALSE		1	1	1		skipped_n_ind<=3		NA	NA	NA	NA	NA	NA	NA	NA		NA	NA	NA	NA
ARR3	silenced		TRUE	FALSE	TRUE	FALSE	FALSE		1	1	1		skipped_n_ind<=3		NA	NA	NA	NA	NA	NA	NA	NA		NA	NA	NA	NA
ARR3	silenced		FALSE	FALSE	TRUE	FALSE	FALSE		1	1	1		skipped_n_ind<=3		NA	NA	NA	NA	NA	NA	NA	NA		NA	NA	NA	NA
ARR3	silenced		TRUE	TRUE	FALSE	FALSE	FALSE		1	1	1		skipped_n_ind<=3		NA	NA	NA	NA	NA	NA	NA	NA		NA	NA	NA	NA
ARR3	silenced		FALSE	TRUE	FALSE	FALSE	FALSE		1	1	1		skipped_n_ind<=3		NA	NA	NA	NA	NA	NA	NA	NA		NA	NA	NA	NA
ARR3	silenced		TRUE	FALSE	FALSE	FALSE	FALSE		1	1	1		skipped_n_ind<=3		NA	NA	NA	NA	NA	NA	NA	NA		NA	NA	NA	NA
ARR3	silenced		FALSE	FALSE	FALSE	FALSE	FALSE		1	1	1		skipped_n_ind<=3		NA	NA	NA	NA	NA	NA	NA	NA		NA	NA	NA	NA
ARSD	escape		TRUE	TRUE	TRUE	TRUE	TRUE		27	6	21		lmer_singular		-0.079269	0.175974	-0.450459	23.5384	0.656501	1	-0.442839	0.284301		81.6966	19	5.58089	FALSE
ARSD	escape		FALSE	TRUE	TRUE	TRUE	TRUE		27	6	21		lmer_singular		-0.110131	0.169234	-0.650763	21.4522	0.522109	0.999588	-0.461622	0.24136		80.1057	12	3.98996	FALSE
ARSD	escape		TRUE	FALSE	TRUE	TRUE	TRUE		27	6	21		lmer_singular		-0.0822386	0.173722	-0.473393	22.8563	0.640423	0.997231	-0.441734	0.277257		79.9493	11	3.83361	FALSE
ARSD	escape		FALSE	FALSE	TRUE	TRUE	TRUE		27	6	21		lmer_singular		-0.106707	0.166716	-0.640053	21.0249	0.529052	0.908293	-0.453387	0.239973		78.1157	5	2	FALSE
ARSD	escape		TRUE	TRUE	FALSE	TRUE	TRUE		27	6	21		lmer		-0.079269	0.175974	-0.450459	23.5384	0.656501	0.99153	-0.442839	0.284301		79.6966	7	3.58089	FALSE
ARSD	escape		FALSE	TRUE	FALSE	TRUE	TRUE		27	6	21		lmer		-0.110131	0.169234	-0.650763	21.4522	0.522109	0.914971	-0.461622	0.24136		78.1057	4	1.98996	TRUE
ARSD	escape		TRUE	FALSE	FALSE	TRUE	TRUE		27	6	21		lmer		-0.0822386	0.173722	-0.473393	22.8563	0.640423	0.891799	-0.441734	0.277257		77.9493	3	1.83361	TRUE
ARSD	escape		FALSE	FALSE	FALSE	TRUE	TRUE		27	6	21		lmer		-0.106707	0.166716	-0.640053	21.0249	0.529052	0.804137	-0.453388	0.239973		76.1157	1	0	TRUE
ARSD	escape		TRUE	TRUE	TRUE	FALSE	TRUE		27	6	21		lmer_singular		-0.141409	0.179944	-0.785851	27	0.438797	1	-0.510625	0.227806		83.5611	29	7.44541	FALSE
ARSD	escape		FALSE	TRUE	TRUE	FALSE	TRUE		27	6	21		lmer_singular		-0.188061	0.176444	-1.06584	27	0.295933	0.996714	-0.550093	0.173971		82.4907	25	6.37498	FALSE
ARSD	escape		TRUE	FALSE	TRUE	FALSE	TRUE		27	6	21		lmer_singular		-0.171514	0.185255	-0.925828	27	0.362737	0.864003	-0.551626	0.208598		83.5086	28	7.39291	FALSE
ARSD	escape		FALSE	FALSE	TRUE	FALSE	TRUE		27	6	21		lmer_singular		-0.178633	0.179641	-0.994392	27	0.328861	0.788365	-0.547225	0.189959		81.533	17	5.41729	FALSE
ARSD	escape		TRUE	TRUE	FALSE	FALSE	TRUE		27	6	21		lm		-0.141409	0.199346	-0.709365	NA	0.485548	0.974705	-0.554829	0.27201		81.5611	18	5.44541	FALSE
ARSD	escape		FALSE	TRUE	FALSE	FALSE	TRUE		27	6	21		lm		-0.188061	0.191172	-0.983728	NA	0.335485	0.99151	-0.58353	0.207408		80.4907	14	4.37498	FALSE
ARSD	escape		TRUE	FALSE	FALSE	FALSE	TRUE		27	6	21		lm		-0.171514	0.200719	-0.854501	NA	0.401641	0.871388	-0.586733	0.243704		81.5086	16	5.39291	FALSE
ARSD	escape		FALSE	FALSE	FALSE	FALSE	TRUE		27	6	21		lm		-0.178633	0.190538	-0.937522	NA	0.35783	0.723438	-0.571884	0.214617		79.533	6	3.41729	FALSE
ARSD	escape		TRUE	TRUE	TRUE	TRUE	FALSE		27	6	21		lmer_singular		-0.13483	0.18865	-0.714711	24.2768	0.481604	1	-0.523951	0.25429		83.8276	30	7.71191	FALSE
ARSD	escape		FALSE	TRUE	TRUE	TRUE	FALSE		27	6	21		lmer_singular		-0.141606	0.18225	-0.776985	22.4783	0.445268	0.999648	-0.519104	0.235893		81.8491	21	5.73334	FALSE
ARSD	escape		TRUE	FALSE	TRUE	TRUE	FALSE		27	6	21		lmer_singular		-0.134718	0.187139	-0.719881	23.9818	0.478556	0.896529	-0.52097	0.251534		81.9223	22	5.80658	FALSE
ARSD	escape		FALSE	FALSE	TRUE	TRUE	FALSE		27	6	21		lmer_singular		-0.130065	0.179055	-0.726398	21.1224	0.475568	0.912668	-0.502299	0.242169		79.9277	10	3.81203	FALSE
ARSD	escape		TRUE	TRUE	FALSE	TRUE	FALSE		27	6	21		lmer		-0.13483	0.18865	-0.714711	24.2768	0.481604	1	-0.523951	0.25429		81.8276	20	5.71191	FALSE
ARSD	escape		FALSE	TRUE	FALSE	TRUE	FALSE		27	6	21		lmer		-0.141606	0.18225	-0.776985	22.4783	0.445268	1	-0.519104	0.235893		79.8491	8	3.73334	FALSE
ARSD	escape		TRUE	FALSE	FALSE	TRUE	FALSE		27	6	21		lmer		-0.134718	0.187139	-0.719881	23.9818	0.478556	0.812846	-0.52097	0.251534		79.9223	9	3.80658	FALSE
ARSD	escape		FALSE	FALSE	FALSE	TRUE	FALSE		27	6	21		lmer		-0.130065	0.179055	-0.726398	21.1224	0.475568	0.75924	-0.502299	0.242169		77.9277	2	1.81203	TRUE
ARSD	escape		TRUE	TRUE	TRUE	FALSE	FALSE		27	6	21		lmer_singular		-0.201824	0.188094	-1.07299	27	0.292771	1	-0.587762	0.184114		84.8404	32	8.72471	FALSE
ARSD	escape		FALSE	TRUE	TRUE	FALSE	FALSE		27	6	21		lmer_singular		-0.222291	0.18375	-1.20975	27	0.23686	0.999618	-0.599315	0.154732		83.0611	27	6.94541	FALSE
ARSD	escape		TRUE	FALSE	TRUE	FALSE	FALSE		27	6	21		lmer_singular		-0.225776	0.191995	-1.17594	27	0.249882	0.730665	-0.619718	0.168166		84.2526	31	8.13692	FALSE
ARSD	escape		FALSE	FALSE	TRUE	FALSE	FALSE		27	6	21		lmer_singular		-0.213764	0.188002	-1.13703	27	0.265515	0.68643	-0.599512	0.171983		82.3408	24	6.22514	FALSE
ARSD	escape		TRUE	TRUE	FALSE	FALSE	FALSE		27	6	21		lm		-0.201824	0.203795	-0.990328	NA	0.332319	0.991417	-0.623406	0.219758		82.8404	26	6.72471	FALSE
ARSD	escape		FALSE	TRUE	FALSE	FALSE	FALSE		27	6	21		lm		-0.222291	0.194896	-1.14056	NA	0.265306	0.916209	-0.624537	0.179954		81.0611	15	4.94541	FALSE
ARSD	escape		TRUE	FALSE	FALSE	FALSE	FALSE		27	6	21		lm		-0.225776	0.203642	-1.10869	NA	0.278551	0.709137	-0.646072	0.19452		82.2526	23	6.13692	FALSE
ARSD	escape		FALSE	FALSE	FALSE	FALSE	FALSE		27	6	21		lm		-0.213764	0.195377	-1.09411	NA	0.284337	0.563296	-0.616151	0.188622		80.3408	13	4.22514	FALSE
ARSF	escape		TRUE	TRUE	TRUE	TRUE	TRUE		2	2	2		skipped_n_ind<=3		NA	NA	NA	NA	NA	NA	NA	NA		NA	NA	NA	NA
ARSF	escape		FALSE	TRUE	TRUE	TRUE	TRUE		2	2	2		skipped_n_ind<=3		NA	NA	NA	NA	NA	NA	NA	NA		NA	NA	NA	NA
ARSF	escape		TRUE	FALSE	TRUE	TRUE	TRUE		2	2	2		skipped_n_ind<=3		NA	NA	NA	NA	NA	NA	NA	NA		NA	NA	NA	NA
ARSF	escape		FALSE	FALSE	TRUE	TRUE	TRUE		2	2	2		skipped_n_ind<=3		NA	NA	NA	NA	NA	NA	NA	NA		NA	NA	NA	NA
ARSF	escape		TRUE	TRUE	FALSE	TRUE	TRUE		2	2	2		skipped_n_ind<=3		NA	NA	NA	NA	NA	NA	NA	NA		NA	NA	NA	NA
ARSF	escape		FALSE	TRUE	FALSE	TRUE	TRUE		2	2	2		skipped_n_ind<=3		NA	NA	NA	NA	NA	NA	NA	NA		NA	NA	NA	NA
ARSF	escape		TRUE	FALSE	FALSE	TRUE	TRUE		2	2	2		skipped_n_ind<=3		NA	NA	NA	NA	NA	NA	NA	NA		NA	NA	NA	NA
ARSF	escape		FALSE	FALSE	FALSE	TRUE	TRUE		2	2	2		skipped_n_ind<=3		NA	NA	NA	NA	NA	NA	NA	NA		NA	NA	NA	NA
ARSF	escape		TRUE	TRUE	TRUE	FALSE	TRUE		2	2	2		skipped_n_ind<=3		NA	NA	NA	NA	NA	NA	NA	NA		NA	NA	NA	NA
ARSF	escape		FALSE	TRUE	TRUE	FALSE	TRUE		2	2	2		skipped_n_ind<=3		NA	NA	NA	NA	NA	NA	NA	NA		NA	NA	NA	NA
ARSF	escape		TRUE	FALSE	TRUE	FALSE	TRUE		2	2	2		skipped_n_ind<=3		NA	NA	NA	NA	NA	NA	NA	NA		NA	NA	NA	NA
ARSF	escape		FALSE	FALSE	TRUE	FALSE	TRUE		2	2	2		skipped_n_ind<=3		NA	NA	NA	NA	NA	NA	NA	NA		NA	NA	NA	NA
ARSF	escape		TRUE	TRUE	FALSE	FALSE	TRUE		2	2	2		skipped_n_ind<=3		NA	NA	NA	NA	NA	NA	NA	NA		NA	NA	NA	NA
ARSF	escape		FALSE	TRUE	FALSE	FALSE	TRUE		2	2	2		skipped_n_ind<=3		NA	NA	NA	NA	NA	NA	NA	NA		NA	NA	NA	NA
ARSF	escape		TRUE	FALSE	FALSE	FALSE	TRUE		2	2	2		skipped_n_ind<=3		NA	NA	NA	NA	NA	NA	NA	NA		NA	NA	NA	NA
ARSF	escape		FALSE	FALSE	FALSE	FALSE	TRUE		2	2	2		skipped_n_ind<=3		NA	NA	NA	NA	NA	NA	NA	NA		NA	NA	NA	NA
ARSF	escape		TRUE	TRUE	TRUE	TRUE	FALSE		2	2	2		skipped_n_ind<=3		NA	NA	NA	NA	NA	NA	NA	NA		NA	NA	NA	NA
ARSF	escape		FALSE	TRUE	TRUE	TRUE	FALSE		2	2	2		skipped_n_ind<=3		NA	NA	NA	NA	NA	NA	NA	NA		NA	NA	NA	NA
ARSF	escape		TRUE	FALSE	TRUE	TRUE	FALSE		2	2	2		skipped_n_ind<=3		NA	NA	NA	NA	NA	NA	NA	NA		NA	NA	NA	NA
ARSF	escape		FALSE	FALSE	TRUE	TRUE	FALSE		2	2	2		skipped_n_ind<=3		NA	NA	NA	NA	NA	NA	NA	NA		NA	NA	NA	NA
ARSF	escape		TRUE	TRUE	FALSE	TRUE	FALSE		2	2	2		skipped_n_ind<=3		NA	NA	NA	NA	NA	NA	NA	NA		NA	NA	NA	NA
ARSF	escape		FALSE	TRUE	FALSE	TRUE	FALSE		2	2	2		skipped_n_ind<=3		NA	NA	NA	NA	NA	NA	NA	NA		NA	NA	NA	NA
ARSF	escape		TRUE	FALSE	FALSE	TRUE	FALSE		2	2	2		skipped_n_ind<=3		NA	NA	NA	NA	NA	NA	NA	NA		NA	NA	NA	NA
ARSF	escape		FALSE	FALSE	FALSE	TRUE	FALSE		2	2	2		skipped_n_ind<=3		NA	NA	NA	NA	NA	NA	NA	NA		NA	NA	NA	NA
ARSF	escape		TRUE	TRUE	TRUE	FALSE	FALSE		2	2	2		skipped_n_ind<=3		NA	NA	NA	NA	NA	NA	NA	NA		NA	NA	NA	NA
ARSF	escape		FALSE	TRUE	TRUE	FALSE	FALSE		2	2	2		skipped_n_ind<=3		NA	NA	NA	NA	NA	NA	NA	NA		NA	NA	NA	NA
ARSF	escape		TRUE	FALSE	TRUE	FALSE	FALSE		2	2	2		skipped_n_ind<=3		NA	NA	NA	NA	NA	NA	NA	NA		NA	NA	NA	NA
ARSF	escape		FALSE	FALSE	TRUE	FALSE	FALSE		2	2	2		skipped_n_ind<=3		NA	NA	NA	NA	NA	NA	NA	NA		NA	NA	NA	NA
ARSF	escape		TRUE	TRUE	FALSE	FALSE	FALSE		2	2	2		skipped_n_ind<=3		NA	NA	NA	NA	NA	NA	NA	NA		NA	NA	NA	NA
ARSF	escape		FALSE	TRUE	FALSE	FALSE	FALSE		2	2	2		skipped_n_ind<=3		NA	NA	NA	NA	NA	NA	NA	NA		NA	NA	NA	NA
ARSF	escape		TRUE	FALSE	FALSE	FALSE	FALSE		2	2	2		skipped_n_ind<=3		NA	NA	NA	NA	NA	NA	NA	NA		NA	NA	NA	NA
ARSF	escape		FALSE	FALSE	FALSE	FALSE	FALSE		2	2	2		skipped_n_ind<=3		NA	NA	NA	NA	NA	NA	NA	NA		NA	NA	NA	NA
ARSL	other		TRUE	TRUE	TRUE	TRUE	TRUE		10	3	10		skipped_n_ind<=3		NA	NA	NA	NA	NA	NA	NA	NA		NA	NA	NA	NA
ARSL	other		FALSE	TRUE	TRUE	TRUE	TRUE		10	3	10		skipped_n_ind<=3		NA	NA	NA	NA	NA	NA	NA	NA		NA	NA	NA	NA
ARSL	other		TRUE	FALSE	TRUE	TRUE	TRUE		10	3	10		skipped_n_ind<=3		NA	NA	NA	NA	NA	NA	NA	NA		NA	NA	NA	NA
ARSL	other		FALSE	FALSE	TRUE	TRUE	TRUE		10	3	10		skipped_n_ind<=3		NA	NA	NA	NA	NA	NA	NA	NA		NA	NA	NA	NA
ARSL	other		TRUE	TRUE	FALSE	TRUE	TRUE		10	3	10		skipped_n_ind<=3		NA	NA	NA	NA	NA	NA	NA	NA		NA	NA	NA	NA
ARSL	other		FALSE	TRUE	FALSE	TRUE	TRUE		10	3	10		skipped_n_ind<=3		NA	NA	NA	NA	NA	NA	NA	NA		NA	NA	NA	NA
ARSL	other		TRUE	FALSE	FALSE	TRUE	TRUE		10	3	10		skipped_n_ind<=3		NA	NA	NA	NA	NA	NA	NA	NA		NA	NA	NA	NA
ARSL	other		FALSE	FALSE	FALSE	TRUE	TRUE		10	3	10		skipped_n_ind<=3		NA	NA	NA	NA	NA	NA	NA	NA		NA	NA	NA	NA
ARSL	other		TRUE	TRUE	TRUE	FALSE	TRUE		10	3	10		skipped_n_ind<=3		NA	NA	NA	NA	NA	NA	NA	NA		NA	NA	NA	NA
ARSL	other		FALSE	TRUE	TRUE	FALSE	TRUE		10	3	10		skipped_n_ind<=3		NA	NA	NA	NA	NA	NA	NA	NA		NA	NA	NA	NA
ARSL	other		TRUE	FALSE	TRUE	FALSE	TRUE		10	3	10		skipped_n_ind<=3		NA	NA	NA	NA	NA	NA	NA	NA		NA	NA	NA	NA
ARSL	other		FALSE	FALSE	TRUE	FALSE	TRUE		10	3	10		skipped_n_ind<=3		NA	NA	NA	NA	NA	NA	NA	NA		NA	NA	NA	NA
ARSL	other		TRUE	TRUE	FALSE	FALSE	TRUE		10	3	10		skipped_n_ind<=3		NA	NA	NA	NA	NA	NA	NA	NA		NA	NA	NA	NA
ARSL	other		FALSE	TRUE	FALSE	FALSE	TRUE		10	3	10		skipped_n_ind<=3		NA	NA	NA	NA	NA	NA	NA	NA		NA	NA	NA	NA
ARSL	other		TRUE	FALSE	FALSE	FALSE	TRUE		10	3	10		skipped_n_ind<=3		NA	NA	NA	NA	NA	NA	NA	NA		NA	NA	NA	NA
ARSL	other		FALSE	FALSE	FALSE	FALSE	TRUE		10	3	10		skipped_n_ind<=3		NA	NA	NA	NA	NA	NA	NA	NA		NA	NA	NA	NA
ARSL	other		TRUE	TRUE	TRUE	TRUE	FALSE		10	3	10		skipped_n_ind<=3		NA	NA	NA	NA	NA	NA	NA	NA		NA	NA	NA	NA
ARSL	other		FALSE	TRUE	TRUE	TRUE	FALSE		10	3	10		skipped_n_ind<=3		NA	NA	NA	NA	NA	NA	NA	NA		NA	NA	NA	NA
ARSL	other		TRUE	FALSE	TRUE	TRUE	FALSE		10	3	10		skipped_n_ind<=3		NA	NA	NA	NA	NA	NA	NA	NA		NA	NA	NA	NA
ARSL	other		FALSE	FALSE	TRUE	TRUE	FALSE		10	3	10		skipped_n_ind<=3		NA	NA	NA	NA	NA	NA	NA	NA		NA	NA	NA	NA
ARSL	other		TRUE	TRUE	FALSE	TRUE	FALSE		10	3	10		skipped_n_ind<=3		NA	NA	NA	NA	NA	NA	NA	NA		NA	NA	NA	NA
ARSL	other		FALSE	TRUE	FALSE	TRUE	FALSE		10	3	10		skipped_n_ind<=3		NA	NA	NA	NA	NA	NA	NA	NA		NA	NA	NA	NA
ARSL	other		TRUE	FALSE	FALSE	TRUE	FALSE		10	3	10		skipped_n_ind<=3		NA	NA	NA	NA	NA	NA	NA	NA		NA	NA	NA	NA
ARSL	other		FALSE	FALSE	FALSE	TRUE	FALSE		10	3	10		skipped_n_ind<=3		NA	NA	NA	NA	NA	NA	NA	NA		NA	NA	NA	NA
ARSL	other		TRUE	TRUE	TRUE	FALSE	FALSE		10	3	10		skipped_n_ind<=3		NA	NA	NA	NA	NA	NA	NA	NA		NA	NA	NA	NA
ARSL	other		FALSE	TRUE	TRUE	FALSE	FALSE		10	3	10		skipped_n_ind<=3		NA	NA	NA	NA	NA	NA	NA	NA		NA	NA	NA	NA
ARSL	other		TRUE	FALSE	TRUE	FALSE	FALSE		10	3	10		skipped_n_ind<=3		NA	NA	NA	NA	NA	NA	NA	NA		NA	NA	NA	NA
ARSL	other		FALSE	FALSE	TRUE	FALSE	FALSE		10	3	10		skipped_n_ind<=3		NA	NA	NA	NA	NA	NA	NA	NA		NA	NA	NA	NA
ARSL	other		TRUE	TRUE	FALSE	FALSE	FALSE		10	3	10		skipped_n_ind<=3		NA	NA	NA	NA	NA	NA	NA	NA		NA	NA	NA	NA
ARSL	other		FALSE	TRUE	FALSE	FALSE	FALSE		10	3	10		skipped_n_ind<=3		NA	NA	NA	NA	NA	NA	NA	NA		NA	NA	NA	NA
ARSL	other		TRUE	FALSE	FALSE	FALSE	FALSE		10	3	10		skipped_n_ind<=3		NA	NA	NA	NA	NA	NA	NA	NA		NA	NA	NA	NA
ARSL	other		FALSE	FALSE	FALSE	FALSE	FALSE		10	3	10		skipped_n_ind<=3		NA	NA	NA	NA	NA	NA	NA	NA		NA	NA	NA	NA
ASB11	variable		TRUE	TRUE	TRUE	TRUE	TRUE		3	1	2		skipped_n_ind<=3		NA	NA	NA	NA	NA	NA	NA	NA		NA	NA	NA	NA
ASB11	variable		FALSE	TRUE	TRUE	TRUE	TRUE		3	1	2		skipped_n_ind<=3		NA	NA	NA	NA	NA	NA	NA	NA		NA	NA	NA	NA
ASB11	variable		TRUE	FALSE	TRUE	TRUE	TRUE		3	1	2		skipped_n_ind<=3		NA	NA	NA	NA	NA	NA	NA	NA		NA	NA	NA	NA
ASB11	variable		FALSE	FALSE	TRUE	TRUE	TRUE		3	1	2		skipped_n_ind<=3		NA	NA	NA	NA	NA	NA	NA	NA		NA	NA	NA	NA
ASB11	variable		TRUE	TRUE	FALSE	TRUE	TRUE		3	1	2		skipped_n_ind<=3		NA	NA	NA	NA	NA	NA	NA	NA		NA	NA	NA	NA
ASB11	variable		FALSE	TRUE	FALSE	TRUE	TRUE		3	1	2		skipped_n_ind<=3		NA	NA	NA	NA	NA	NA	NA	NA		NA	NA	NA	NA
ASB11	variable		TRUE	FALSE	FALSE	TRUE	TRUE		3	1	2		skipped_n_ind<=3		NA	NA	NA	NA	NA	NA	NA	NA		NA	NA	NA	NA
ASB11	variable		FALSE	FALSE	FALSE	TRUE	TRUE		3	1	2		skipped_n_ind<=3		NA	NA	NA	NA	NA	NA	NA	NA		NA	NA	NA	NA
ASB11	variable		TRUE	TRUE	TRUE	FALSE	TRUE		3	1	2		skipped_n_ind<=3		NA	NA	NA	NA	NA	NA	NA	NA		NA	NA	NA	NA
ASB11	variable		FALSE	TRUE	TRUE	FALSE	TRUE		3	1	2		skipped_n_ind<=3		NA	NA	NA	NA	NA	NA	NA	NA		NA	NA	NA	NA
ASB11	variable		TRUE	FALSE	TRUE	FALSE	TRUE		3	1	2		skipped_n_ind<=3		NA	NA	NA	NA	NA	NA	NA	NA		NA	NA	NA	NA
ASB11	variable		FALSE	FALSE	TRUE	FALSE	TRUE		3	1	2		skipped_n_ind<=3		NA	NA	NA	NA	NA	NA	NA	NA		NA	NA	NA	NA
ASB11	variable		TRUE	TRUE	FALSE	FALSE	TRUE		3	1	2		skipped_n_ind<=3		NA	NA	NA	NA	NA	NA	NA	NA		NA	NA	NA	NA
ASB11	variable		FALSE	TRUE	FALSE	FALSE	TRUE		3	1	2		skipped_n_ind<=3		NA	NA	NA	NA	NA	NA	NA	NA		NA	NA	NA	NA
ASB11	variable		TRUE	FALSE	FALSE	FALSE	TRUE		3	1	2		skipped_n_ind<=3		NA	NA	NA	NA	NA	NA	NA	NA		NA	NA	NA	NA
ASB11	variable		FALSE	FALSE	FALSE	FALSE	TRUE		3	1	2		skipped_n_ind<=3		NA	NA	NA	NA	NA	NA	NA	NA		NA	NA	NA	NA
ASB11	variable		TRUE	TRUE	TRUE	TRUE	FALSE		3	1	2		skipped_n_ind<=3		NA	NA	NA	NA	NA	NA	NA	NA		NA	NA	NA	NA
ASB11	variable		FALSE	TRUE	TRUE	TRUE	FALSE		3	1	2		skipped_n_ind<=3		NA	NA	NA	NA	NA	NA	NA	NA		NA	NA	NA	NA
ASB11	variable		TRUE	FALSE	TRUE	TRUE	FALSE		3	1	2		skipped_n_ind<=3		NA	NA	NA	NA	NA	NA	NA	NA		NA	NA	NA	NA
ASB11	variable		FALSE	FALSE	TRUE	TRUE	FALSE		3	1	2		skipped_n_ind<=3		NA	NA	NA	NA	NA	NA	NA	NA		NA	NA	NA	NA
ASB11	variable		TRUE	TRUE	FALSE	TRUE	FALSE		3	1	2		skipped_n_ind<=3		NA	NA	NA	NA	NA	NA	NA	NA		NA	NA	NA	NA
ASB11	variable		FALSE	TRUE	FALSE	TRUE	FALSE		3	1	2		skipped_n_ind<=3		NA	NA	NA	NA	NA	NA	NA	NA		NA	NA	NA	NA
ASB11	variable		TRUE	FALSE	FALSE	TRUE	FALSE		3	1	2		skipped_n_ind<=3		NA	NA	NA	NA	NA	NA	NA	NA		NA	NA	NA	NA
ASB11	variable		FALSE	FALSE	FALSE	TRUE	FALSE		3	1	2		skipped_n_ind<=3		NA	NA	NA	NA	NA	NA	NA	NA		NA	NA	NA	NA
ASB11	variable		TRUE	TRUE	TRUE	FALSE	FALSE		3	1	2		skipped_n_ind<=3		NA	NA	NA	NA	NA	NA	NA	NA		NA	NA	NA	NA
ASB11	variable		FALSE	TRUE	TRUE	FALSE	FALSE		3	1	2		skipped_n_ind<=3		NA	NA	NA	NA	NA	NA	NA	NA		NA	NA	NA	NA
ASB11	variable		TRUE	FALSE	TRUE	FALSE	FALSE		3	1	2		skipped_n_ind<=3		NA	NA	NA	NA	NA	NA	NA	NA		NA	NA	NA	NA
ASB11	variable		FALSE	FALSE	TRUE	FALSE	FALSE		3	1	2		skipped_n_ind<=3		NA	NA	NA	NA	NA	NA	NA	NA		NA	NA	NA	NA
ASB11	variable		TRUE	TRUE	FALSE	FALSE	FALSE		3	1	2		skipped_n_ind<=3		NA	NA	NA	NA	NA	NA	NA	NA		NA	NA	NA	NA
ASB11	variable		FALSE	TRUE	FALSE	FALSE	FALSE		3	1	2		skipped_n_ind<=3		NA	NA	NA	NA	NA	NA	NA	NA		NA	NA	NA	NA
ASB11	variable		TRUE	FALSE	FALSE	FALSE	FALSE		3	1	2		skipped_n_ind<=3		NA	NA	NA	NA	NA	NA	NA	NA		NA	NA	NA	NA
ASB11	variable		FALSE	FALSE	FALSE	FALSE	FALSE		3	1	2		skipped_n_ind<=3		NA	NA	NA	NA	NA	NA	NA	NA		NA	NA	NA	NA
ASB9	silenced		TRUE	TRUE	TRUE	TRUE	TRUE		3	1	3		skipped_n_ind<=3		NA	NA	NA	NA	NA	NA	NA	NA		NA	NA	NA	NA
ASB9	silenced		FALSE	TRUE	TRUE	TRUE	TRUE		3	1	3		skipped_n_ind<=3		NA	NA	NA	NA	NA	NA	NA	NA		NA	NA	NA	NA
ASB9	silenced		TRUE	FALSE	TRUE	TRUE	TRUE		3	1	3		skipped_n_ind<=3		NA	NA	NA	NA	NA	NA	NA	NA		NA	NA	NA	NA
ASB9	silenced		FALSE	FALSE	TRUE	TRUE	TRUE		3	1	3		skipped_n_ind<=3		NA	NA	NA	NA	NA	NA	NA	NA		NA	NA	NA	NA
ASB9	silenced		TRUE	TRUE	FALSE	TRUE	TRUE		3	1	3		skipped_n_ind<=3		NA	NA	NA	NA	NA	NA	NA	NA		NA	NA	NA	NA
ASB9	silenced		FALSE	TRUE	FALSE	TRUE	TRUE		3	1	3		skipped_n_ind<=3		NA	NA	NA	NA	NA	NA	NA	NA		NA	NA	NA	NA
ASB9	silenced		TRUE	FALSE	FALSE	TRUE	TRUE		3	1	3		skipped_n_ind<=3		NA	NA	NA	NA	NA	NA	NA	NA		NA	NA	NA	NA
ASB9	silenced		FALSE	FALSE	FALSE	TRUE	TRUE		3	1	3		skipped_n_ind<=3		NA	NA	NA	NA	NA	NA	NA	NA		NA	NA	NA	NA
ASB9	silenced		TRUE	TRUE	TRUE	FALSE	TRUE		3	1	3		skipped_n_ind<=3		NA	NA	NA	NA	NA	NA	NA	NA		NA	NA	NA	NA
ASB9	silenced		FALSE	TRUE	TRUE	FALSE	TRUE		3	1	3		skipped_n_ind<=3		NA	NA	NA	NA	NA	NA	NA	NA		NA	NA	NA	NA
ASB9	silenced		TRUE	FALSE	TRUE	FALSE	TRUE		3	1	3		skipped_n_ind<=3		NA	NA	NA	NA	NA	NA	NA	NA		NA	NA	NA	NA
ASB9	silenced		FALSE	FALSE	TRUE	FALSE	TRUE		3	1	3		skipped_n_ind<=3		NA	NA	NA	NA	NA	NA	NA	NA		NA	NA	NA	NA
ASB9	silenced		TRUE	TRUE	FALSE	FALSE	TRUE		3	1	3		skipped_n_ind<=3		NA	NA	NA	NA	NA	NA	NA	NA		NA	NA	NA	NA
ASB9	silenced		FALSE	TRUE	FALSE	FALSE	TRUE		3	1	3		skipped_n_ind<=3		NA	NA	NA	NA	NA	NA	NA	NA		NA	NA	NA	NA
ASB9	silenced		TRUE	FALSE	FALSE	FALSE	TRUE		3	1	3		skipped_n_ind<=3		NA	NA	NA	NA	NA	NA	NA	NA		NA	NA	NA	NA
ASB9	silenced		FALSE	FALSE	FALSE	FALSE	TRUE		3	1	3		skipped_n_ind<=3		NA	NA	NA	NA	NA	NA	NA	NA		NA	NA	NA	NA
ASB9	silenced		TRUE	TRUE	TRUE	TRUE	FALSE		3	1	3		skipped_n_ind<=3		NA	NA	NA	NA	NA	NA	NA	NA		NA	NA	NA	NA
ASB9	silenced		FALSE	TRUE	TRUE	TRUE	FALSE		3	1	3		skipped_n_ind<=3		NA	NA	NA	NA	NA	NA	NA	NA		NA	NA	NA	NA
ASB9	silenced		TRUE	FALSE	TRUE	TRUE	FALSE		3	1	3		skipped_n_ind<=3		NA	NA	NA	NA	NA	NA	NA	NA		NA	NA	NA	NA
ASB9	silenced		FALSE	FALSE	TRUE	TRUE	FALSE		3	1	3		skipped_n_ind<=3		NA	NA	NA	NA	NA	NA	NA	NA		NA	NA	NA	NA
ASB9	silenced		TRUE	TRUE	FALSE	TRUE	FALSE		3	1	3		skipped_n_ind<=3		NA	NA	NA	NA	NA	NA	NA	NA		NA	NA	NA	NA
ASB9	silenced		FALSE	TRUE	FALSE	TRUE	FALSE		3	1	3		skipped_n_ind<=3		NA	NA	NA	NA	NA	NA	NA	NA		NA	NA	NA	NA
ASB9	silenced		TRUE	FALSE	FALSE	TRUE	FALSE		3	1	3		skipped_n_ind<=3		NA	NA	NA	NA	NA	NA	NA	NA		NA	NA	NA	NA
ASB9	silenced		FALSE	FALSE	FALSE	TRUE	FALSE		3	1	3		skipped_n_ind<=3		NA	NA	NA	NA	NA	NA	NA	NA		NA	NA	NA	NA
ASB9	silenced		TRUE	TRUE	TRUE	FALSE	FALSE		3	1	3		skipped_n_ind<=3		NA	NA	NA	NA	NA	NA	NA	NA		NA	NA	NA	NA
ASB9	silenced		FALSE	TRUE	TRUE	FALSE	FALSE		3	1	3		skipped_n_ind<=3		NA	NA	NA	NA	NA	NA	NA	NA		NA	NA	NA	NA
ASB9	silenced		TRUE	FALSE	TRUE	FALSE	FALSE		3	1	3		skipped_n_ind<=3		NA	NA	NA	NA	NA	NA	NA	NA		NA	NA	NA	NA
ASB9	silenced		FALSE	FALSE	TRUE	FALSE	FALSE		3	1	3		skipped_n_ind<=3		NA	NA	NA	NA	NA	NA	NA	NA		NA	NA	NA	NA
ASB9	silenced		TRUE	TRUE	FALSE	FALSE	FALSE		3	1	3		skipped_n_ind<=3		NA	NA	NA	NA	NA	NA	NA	NA		NA	NA	NA	NA
ASB9	silenced		FALSE	TRUE	FALSE	FALSE	FALSE		3	1	3		skipped_n_ind<=3		NA	NA	NA	NA	NA	NA	NA	NA		NA	NA	NA	NA
ASB9	silenced		TRUE	FALSE	FALSE	FALSE	FALSE		3	1	3		skipped_n_ind<=3		NA	NA	NA	NA	NA	NA	NA	NA		NA	NA	NA	NA
ASB9	silenced		FALSE	FALSE	FALSE	FALSE	FALSE		3	1	3		skipped_n_ind<=3		NA	NA	NA	NA	NA	NA	NA	NA		NA	NA	NA	NA
ASMT	PAR		TRUE	TRUE	TRUE	TRUE	TRUE		1	1	1		skipped_n_ind<=3		NA	NA	NA	NA	NA	NA	NA	NA		NA	NA	NA	NA
ASMT	PAR		FALSE	TRUE	TRUE	TRUE	TRUE		1	1	1		skipped_n_ind<=3		NA	NA	NA	NA	NA	NA	NA	NA		NA	NA	NA	NA
ASMT	PAR		TRUE	FALSE	TRUE	TRUE	TRUE		1	1	1		skipped_n_ind<=3		NA	NA	NA	NA	NA	NA	NA	NA		NA	NA	NA	NA
ASMT	PAR		FALSE	FALSE	TRUE	TRUE	TRUE		1	1	1		skipped_n_ind<=3		NA	NA	NA	NA	NA	NA	NA	NA		NA	NA	NA	NA
ASMT	PAR		TRUE	TRUE	FALSE	TRUE	TRUE		1	1	1		skipped_n_ind<=3		NA	NA	NA	NA	NA	NA	NA	NA		NA	NA	NA	NA
ASMT	PAR		FALSE	TRUE	FALSE	TRUE	TRUE		1	1	1		skipped_n_ind<=3		NA	NA	NA	NA	NA	NA	NA	NA		NA	NA	NA	NA
ASMT	PAR		TRUE	FALSE	FALSE	TRUE	TRUE		1	1	1		skipped_n_ind<=3		NA	NA	NA	NA	NA	NA	NA	NA		NA	NA	NA	NA
ASMT	PAR		FALSE	FALSE	FALSE	TRUE	TRUE		1	1	1		skipped_n_ind<=3		NA	NA	NA	NA	NA	NA	NA	NA		NA	NA	NA	NA
ASMT	PAR		TRUE	TRUE	TRUE	FALSE	TRUE		1	1	1		skipped_n_ind<=3		NA	NA	NA	NA	NA	NA	NA	NA		NA	NA	NA	NA
ASMT	PAR		FALSE	TRUE	TRUE	FALSE	TRUE		1	1	1		skipped_n_ind<=3		NA	NA	NA	NA	NA	NA	NA	NA		NA	NA	NA	NA
ASMT	PAR		TRUE	FALSE	TRUE	FALSE	TRUE		1	1	1		skipped_n_ind<=3		NA	NA	NA	NA	NA	NA	NA	NA		NA	NA	NA	NA
ASMT	PAR		FALSE	FALSE	TRUE	FALSE	TRUE		1	1	1		skipped_n_ind<=3		NA	NA	NA	NA	NA	NA	NA	NA		NA	NA	NA	NA
ASMT	PAR		TRUE	TRUE	FALSE	FALSE	TRUE		1	1	1		skipped_n_ind<=3		NA	NA	NA	NA	NA	NA	NA	NA		NA	NA	NA	NA
ASMT	PAR		FALSE	TRUE	FALSE	FALSE	TRUE		1	1	1		skipped_n_ind<=3		NA	NA	NA	NA	NA	NA	NA	NA		NA	NA	NA	NA
ASMT	PAR		TRUE	FALSE	FALSE	FALSE	TRUE		1	1	1		skipped_n_ind<=3		NA	NA	NA	NA	NA	NA	NA	NA		NA	NA	NA	NA
ASMT	PAR		FALSE	FALSE	FALSE	FALSE	TRUE		1	1	1		skipped_n_ind<=3		NA	NA	NA	NA	NA	NA	NA	NA		NA	NA	NA	NA
ASMT	PAR		TRUE	TRUE	TRUE	TRUE	FALSE		1	1	1		skipped_n_ind<=3		NA	NA	NA	NA	NA	NA	NA	NA		NA	NA	NA	NA
ASMT	PAR		FALSE	TRUE	TRUE	TRUE	FALSE		1	1	1		skipped_n_ind<=3		NA	NA	NA	NA	NA	NA	NA	NA		NA	NA	NA	NA
ASMT	PAR		TRUE	FALSE	TRUE	TRUE	FALSE		1	1	1		skipped_n_ind<=3		NA	NA	NA	NA	NA	NA	NA	NA		NA	NA	NA	NA
ASMT	PAR		FALSE	FALSE	TRUE	TRUE	FALSE		1	1	1		skipped_n_ind<=3		NA	NA	NA	NA	NA	NA	NA	NA		NA	NA	NA	NA
ASMT	PAR		TRUE	TRUE	FALSE	TRUE	FALSE		1	1	1		skipped_n_ind<=3		NA	NA	NA	NA	NA	NA	NA	NA		NA	NA	NA	NA
ASMT	PAR		FALSE	TRUE	FALSE	TRUE	FALSE		1	1	1		skipped_n_ind<=3		NA	NA	NA	NA	NA	NA	NA	NA		NA	NA	NA	NA
ASMT	PAR		TRUE	FALSE	FALSE	TRUE	FALSE		1	1	1		skipped_n_ind<=3		NA	NA	NA	NA	NA	NA	NA	NA		NA	NA	NA	NA
ASMT	PAR		FALSE	FALSE	FALSE	TRUE	FALSE		1	1	1		skipped_n_ind<=3		NA	NA	NA	NA	NA	NA	NA	NA		NA	NA	NA	NA
ASMT	PAR		TRUE	TRUE	TRUE	FALSE	FALSE		1	1	1		skipped_n_ind<=3		NA	NA	NA	NA	NA	NA	NA	NA		NA	NA	NA	NA
ASMT	PAR		FALSE	TRUE	TRUE	FALSE	FALSE		1	1	1		skipped_n_ind<=3		NA	NA	NA	NA	NA	NA	NA	NA		NA	NA	NA	NA
ASMT	PAR		TRUE	FALSE	TRUE	FALSE	FALSE		1	1	1		skipped_n_ind<=3		NA	NA	NA	NA	NA	NA	NA	NA		NA	NA	NA	NA
ASMT	PAR		FALSE	FALSE	TRUE	FALSE	FALSE		1	1	1		skipped_n_ind<=3		NA	NA	NA	NA	NA	NA	NA	NA		NA	NA	NA	NA
ASMT	PAR		TRUE	TRUE	FALSE	FALSE	FALSE		1	1	1		skipped_n_ind<=3		NA	NA	NA	NA	NA	NA	NA	NA		NA	NA	NA	NA
ASMT	PAR		FALSE	TRUE	FALSE	FALSE	FALSE		1	1	1		skipped_n_ind<=3		NA	NA	NA	NA	NA	NA	NA	NA		NA	NA	NA	NA
ASMT	PAR		TRUE	FALSE	FALSE	FALSE	FALSE		1	1	1		skipped_n_ind<=3		NA	NA	NA	NA	NA	NA	NA	NA		NA	NA	NA	NA
ASMT	PAR		FALSE	FALSE	FALSE	FALSE	FALSE		1	1	1		skipped_n_ind<=3		NA	NA	NA	NA	NA	NA	NA	NA		NA	NA	NA	NA
ASMTL	PAR		TRUE	TRUE	TRUE	TRUE	TRUE		51	24	46		lmer_singular		-0.0390249	0.143297	-0.272335	51	0.786464	1	-0.326706	0.248656		153.181	29	7.52846	FALSE
ASMTL	PAR		FALSE	TRUE	TRUE	TRUE	TRUE		51	24	46		lmer_singular		-0.0468155	0.143038	-0.327295	51	0.744785	0.999588	-0.333976	0.240345		151.488	21	5.83547	FALSE
ASMTL	PAR		TRUE	FALSE	TRUE	TRUE	TRUE		51	24	46		lmer_singular		-0.0707353	0.136244	-0.519182	51	0.60588	0.997231	-0.344256	0.202785		151.648	22	5.99595	FALSE
ASMTL	PAR		FALSE	FALSE	TRUE	TRUE	TRUE		51	24	46		lmer_singular		-0.0687544	0.132649	-0.518316	51	0.606479	0.943412	-0.335059	0.197551		149.652	12	4	FALSE
ASMTL	PAR		TRUE	TRUE	FALSE	TRUE	TRUE		51	24	46		lmer_singular		-0.0390249	0.143297	-0.272335	51	0.786464	0.99153	-0.326706	0.248656		151.181	17	5.52846	FALSE
ASMTL	PAR		FALSE	TRUE	FALSE	TRUE	TRUE		51	24	46		lmer_singular		-0.0468155	0.143038	-0.327295	51	0.744785	1	-0.333976	0.240345		149.488	8	3.83547	FALSE
ASMTL	PAR		TRUE	FALSE	FALSE	TRUE	TRUE		51	24	46		lmer_singular		-0.0707353	0.136244	-0.519182	51	0.60588	0.891799	-0.344256	0.202785		149.648	10	3.99595	FALSE
ASMTL	PAR		FALSE	FALSE	FALSE	TRUE	TRUE		51	24	46		lmer_singular		-0.0687544	0.132649	-0.518316	51	0.606479	0.823725	-0.335059	0.197551		147.652	4	2	FALSE
ASMTL	PAR		TRUE	TRUE	TRUE	FALSE	TRUE		51	24	46		lmer_singular		-0.0390249	0.143297	-0.272335	51	0.786464	1	-0.326706	0.248656		151.181	17	5.52846	FALSE
ASMTL	PAR		FALSE	TRUE	TRUE	FALSE	TRUE		51	24	46		lmer_singular		-0.0468155	0.143038	-0.327295	51	0.744785	0.999463	-0.333976	0.240345		149.488	8	3.83547	FALSE
ASMTL	PAR		TRUE	FALSE	TRUE	FALSE	TRUE		51	24	46		lmer_singular		-0.0707353	0.136244	-0.519182	51	0.60588	1	-0.344256	0.202785		149.648	10	3.99595	FALSE
ASMTL	PAR		FALSE	FALSE	TRUE	FALSE	TRUE		51	24	46		lmer_singular		-0.0687544	0.132649	-0.518316	51	0.606479	0.964853	-0.335059	0.197551		147.652	4	2	FALSE
ASMTL	PAR		TRUE	TRUE	FALSE	FALSE	TRUE		51	24	46		lm		-0.0390249	0.150884	-0.258641	NA	0.797066	0.974705	-0.342739	0.264689		149.181	6	3.52846	FALSE
ASMTL	PAR		FALSE	TRUE	FALSE	FALSE	TRUE		51	24	46		lm		-0.0468155	0.149	-0.314197	NA	0.754762	0.99151	-0.346565	0.252934		147.488	2	1.83547	TRUE
ASMTL	PAR		TRUE	FALSE	FALSE	FALSE	TRUE		51	24	46		lm		-0.0707353	0.141923	-0.498406	NA	0.620522	0.939443	-0.356248	0.214777		147.648	3	1.99595	TRUE
ASMTL	PAR		FALSE	FALSE	FALSE	FALSE	TRUE		51	24	46		lm		-0.0687544	0.136732	-0.502841	NA	0.617376	0.881615	-0.343672	0.206164		145.652	1	0	TRUE
ASMTL	PAR		TRUE	TRUE	TRUE	TRUE	FALSE		51	24	46		lmer_singular		-0.058809	0.155779	-0.377516	20.0546	0.709756	1	-0.383701	0.266083		155.037	32	9.38458	FALSE
ASMTL	PAR		FALSE	TRUE	TRUE	TRUE	FALSE		51	24	46		lmer_singular		-0.0893345	0.159169	-0.561257	34.9682	0.578202	0.999648	-0.412474	0.233805		153.478	30	7.8263	FALSE
ASMTL	PAR		TRUE	FALSE	TRUE	TRUE	FALSE		51	24	46		lmer_singular		-0.12786	0.150536	-0.849369	40.1731	0.400709	0.885754	-0.432063	0.176343		153.774	31	8.12221	FALSE
ASMTL	PAR		FALSE	FALSE	TRUE	TRUE	FALSE		51	24	46		lmer_singular		-0.127446	0.147961	-0.861343	36.5087	0.394671	0.831909	-0.42738	0.172489		151.775	24	6.12243	FALSE
ASMTL	PAR		TRUE	TRUE	FALSE	TRUE	FALSE		51	24	46		lmer		-0.058809	0.155779	-0.377516	20.0546	0.709756	1	-0.383701	0.266083		153.037	26	7.38458	FALSE
ASMTL	PAR		FALSE	TRUE	FALSE	TRUE	FALSE		51	24	46		lmer		-0.0893345	0.159169	-0.561257	34.9682	0.578202	1	-0.412474	0.233805		151.478	20	5.8263	FALSE
ASMTL	PAR		TRUE	FALSE	FALSE	TRUE	FALSE		51	24	46		lmer		-0.12786	0.150535	-0.84937	40.1732	0.400709	0.793809	-0.432063	0.176342		151.774	23	6.12221	FALSE
ASMTL	PAR		FALSE	FALSE	FALSE	TRUE	FALSE		51	24	46		lmer		-0.127446	0.147961	-0.861343	36.5087	0.394671	0.67131	-0.42738	0.172489		149.775	13	4.12243	FALSE
ASMTL	PAR		TRUE	TRUE	TRUE	FALSE	FALSE		51	24	46		lmer_singular		-0.0257813	0.1488	-0.173262	51	0.863132	1	-0.324509	0.272946		153.13	27	7.47791	FALSE
ASMTL	PAR		FALSE	TRUE	TRUE	FALSE	FALSE		51	24	46		lmer_singular		-0.0385359	0.149476	-0.257807	51	0.797593	0.999618	-0.338621	0.261549		152.014	25	6.36223	FALSE
ASMTL	PAR		TRUE	FALSE	TRUE	FALSE	FALSE		51	24	46		lmer_singular		-0.0960592	0.143381	-0.669958	51	0.505907	0.982868	-0.383908	0.19179		153.16	28	7.50754	FALSE
ASMTL	PAR		FALSE	FALSE	TRUE	FALSE	FALSE		51	24	46		lmer_singular		-0.101922	0.139299	-0.73168	51	0.467713	0.894755	-0.381576	0.177732		151.189	19	5.53703	FALSE
ASMTL	PAR		TRUE	TRUE	FALSE	FALSE	FALSE		51	24	46		lm		-0.0257813	0.155002	-0.166328	NA	0.868612	0.991417	-0.337605	0.286043		151.13	15	5.47791	FALSE
ASMTL	PAR		FALSE	TRUE	FALSE	FALSE	FALSE		51	24	46		lm		-0.0385359	0.154076	-0.250109	NA	0.80357	0.999159	-0.348327	0.271255		150.014	14	4.36223	FALSE
ASMTL	PAR		TRUE	FALSE	FALSE	FALSE	FALSE		51	24	46		lm		-0.0960592	0.147794	-0.649955	NA	0.51882	0.885909	-0.393218	0.2011		151.16	16	5.50754	FALSE
ASMTL	PAR		FALSE	FALSE	FALSE	FALSE	FALSE		51	24	46		lm		-0.101922	0.142113	-0.717189	NA	0.476662	0.764303	-0.387509	0.183665		149.189	7	3.53703	FALSE
ASMTL-AS1	PAR		TRUE	TRUE	TRUE	TRUE	TRUE		57	20	51		lmer_singular		0.567814	0.305632	1.85784	11.0057	0.0901278	0.966203	-0.104835	1.24046		162.67	14	5.79074	FALSE
ASMTL-AS1	PAR		FALSE	TRUE	TRUE	TRUE	TRUE		57	20	51		lmer_singular		0.568894	0.304454	1.86857	10.8385	0.0889288	0.786318	-0.102426	1.24021		160.854	8	3.97569	FALSE
ASMTL-AS1	PAR		TRUE	FALSE	TRUE	TRUE	TRUE		57	20	51		lmer_singular		0.484443	0.302666	1.60058	9.03609	0.143798	0.645912	-0.199819	1.16871		165.871	26	8.99252	FALSE
ASMTL-AS1	PAR		FALSE	FALSE	TRUE	TRUE	TRUE		57	20	51		lmer		0.412423	0.312589	1.31937	9.0338	0.219503	0.646956	-0.294301	1.11915		166.857	31	9.97832	FALSE
ASMTL-AS1	PAR		TRUE	TRUE	FALSE	TRUE	TRUE		57	20	51		lmer_singular		0.371062	0.145579	2.54887	57	0.0135243	0.205023	0.0795455	0.662579		166.335	28	9.45663	FALSE
ASMTL-AS1	PAR		FALSE	TRUE	FALSE	TRUE	TRUE		57	20	51		lmer_singular		0.370172	0.145563	2.54304	57	0.0137283	0.255394	0.0786876	0.661657		164.376	19	7.49695	FALSE
ASMTL-AS1	PAR		TRUE	FALSE	FALSE	TRUE	TRUE		57	20	51		lmer_singular		0.296531	0.14011	2.11641	57	0.0386886	0.380438	0.0159648	0.577097		166.656	30	9.77714	FALSE
ASMTL-AS1	PAR		FALSE	FALSE	FALSE	TRUE	TRUE		57	20	51		lmer_singular		0.18225	0.130702	1.39439	57	0.168611	0.474752	-0.0794767	0.443978		168.196	32	11.3167	FALSE
ASMTL-AS1	PAR		TRUE	TRUE	TRUE	FALSE	TRUE		57	20	51		lmer		0.567814	0.305632	1.85784	11.0057	0.0901279	0.901279	-0.104835	1.24046		160.67	6	3.79074	FALSE
ASMTL-AS1	PAR		FALSE	TRUE	TRUE	FALSE	TRUE		57	20	51		lmer		0.568894	0.304454	1.86857	10.8385	0.0889288	0.899099	-0.102426	1.24021		158.854	3	1.97569	TRUE
ASMTL-AS1	PAR		TRUE	FALSE	TRUE	FALSE	TRUE		57	20	51		lmer		0.484443	0.302666	1.60058	9.03609	0.143798	0.718571	-0.199819	1.16871		163.871	16	6.99252	FALSE
ASMTL-AS1	PAR		FALSE	FALSE	TRUE	FALSE	TRUE		57	20	51		lmer		0.416273	0.313003	1.32993	9.04973	0.216085	0.703845	-0.291197	1.12374		164.861	24	7.98237	FALSE
ASMTL-AS1	PAR		TRUE	TRUE	FALSE	FALSE	TRUE		57	20	51		lm		0.371062	0.152417	2.43452	NA	0.0183803	0.539156	0.0652146	0.67691		164.335	18	7.45663	FALSE
ASMTL-AS1	PAR		FALSE	TRUE	FALSE	FALSE	TRUE		57	20	51		lm		0.370172	0.150956	2.45219	NA	0.0175263	0.677456	0.067393	0.672951		162.376	10	5.49695	FALSE
ASMTL-AS1	PAR		TRUE	FALSE	FALSE	FALSE	TRUE		57	20	51		lm		0.296531	0.145301	2.0408	NA	0.0462652	0.547791	0.00509329	0.587969		164.656	22	7.77714	FALSE
ASMTL-AS1	PAR		FALSE	FALSE	FALSE	FALSE	TRUE		57	20	51		lm		0.18225	0.134284	1.3572	NA	0.180363	0.54996	-0.0869728	0.451474		166.196	27	9.31672	FALSE
ASMTL-AS1	PAR		TRUE	TRUE	TRUE	TRUE	FALSE		57	20	51		lmer_singular		0.563444	0.30449	1.85045	10.8454	0.0916549	0.995983	-0.107902	1.23479		160.692	7	3.81322	FALSE
ASMTL-AS1	PAR		FALSE	TRUE	TRUE	TRUE	FALSE		57	20	51		lmer_singular		0.564339	0.303313	1.86059	10.6775	0.0905413	0.75602	-0.105715	1.23439		158.879	4	2	FALSE
ASMTL-AS1	PAR		TRUE	FALSE	TRUE	TRUE	FALSE		57	20	51		lmer_singular		0.492582	0.299848	1.64277	8.72859	0.135894	0.647421	-0.18895	1.17411		164.009	17	7.12972	FALSE
ASMTL-AS1	PAR		FALSE	FALSE	TRUE	TRUE	FALSE		57	20	51		lmer		0.400045	0.308043	1.29867	9.05213	0.226165	0.647828	-0.296186	1.09627		165.338	25	8.45876	FALSE
ASMTL-AS1	PAR		TRUE	TRUE	FALSE	TRUE	FALSE		57	20	51		lmer_singular		0.359046	0.139213	2.5791	57	0.0125108	0.256204	0.080276	0.637816		164.414	20	7.53507	FALSE
ASMTL-AS1	PAR		FALSE	TRUE	FALSE	TRUE	FALSE		57	20	51		lmer_singular		0.358176	0.139195	2.57321	57	0.012703	0.371847	0.0794441	0.636909		162.454	12	5.57511	FALSE
ASMTL-AS1	PAR		TRUE	FALSE	FALSE	TRUE	FALSE		57	20	51		lmer_singular		0.299664	0.136249	2.19939	57	0.0319213	0.418438	0.0268311	0.572497		164.665	23	7.78632	FALSE
ASMTL-AS1	PAR		FALSE	FALSE	FALSE	TRUE	FALSE		57	20	51		lmer		0.191472	0.130566	1.46648	50.8032	0.14868	0.392874	-0.0706742	0.453619		166.563	29	9.68453	FALSE
ASMTL-AS1	PAR		TRUE	TRUE	TRUE	FALSE	FALSE		57	20	51		lmer		0.563444	0.30449	1.85045	10.8454	0.0916549	0.865629	-0.107902	1.23479		158.692	2	1.81322	TRUE
ASMTL-AS1	PAR		FALSE	TRUE	TRUE	FALSE	FALSE		57	20	51		lmer		0.56434	0.303313	1.86059	10.6775	0.0905415	0.820678	-0.105716	1.2344		156.879	1	0	TRUE
ASMTL-AS1	PAR		TRUE	FALSE	TRUE	FALSE	FALSE		57	20	51		lmer		0.492582	0.299848	1.64277	8.72857	0.135894	0.661174	-0.18895	1.17411		162.009	9	5.12972	FALSE
ASMTL-AS1	PAR		FALSE	FALSE	TRUE	FALSE	FALSE		57	20	51		lmer		0.427149	0.311054	1.37323	8.65236	0.204213	0.609178	-0.280837	1.13514		163.586	15	6.70708	FALSE
ASMTL-AS1	PAR		TRUE	TRUE	FALSE	FALSE	FALSE		57	20	51		lm		0.359046	0.144371	2.48696	NA	0.0160671	0.531787	0.069474	0.648618		162.414	11	5.53507	FALSE
ASMTL-AS1	PAR		FALSE	TRUE	FALSE	FALSE	FALSE		57	20	51		lm		0.358176	0.143009	2.50458	NA	0.0153109	0.642931	0.071461	0.644892		160.454	5	3.57511	FALSE
ASMTL-AS1	PAR		TRUE	FALSE	FALSE	FALSE	FALSE		57	20	51		lm		0.299664	0.139982	2.14073	NA	0.0368277	0.511196	0.019017	0.580311		162.665	13	5.78632	FALSE
ASMTL-AS1	PAR		FALSE	FALSE	FALSE	FALSE	FALSE		57	20	51		lm		0.193185	0.1323	1.4602	NA	0.149923	0.398368	-0.0719503	0.45832		164.582	21	7.70334	FALSE
ATG4A	silenced		TRUE	TRUE	TRUE	TRUE	TRUE		2	2	2		skipped_n_ind<=3		NA	NA	NA	NA	NA	NA	NA	NA		NA	NA	NA	NA
ATG4A	silenced		FALSE	TRUE	TRUE	TRUE	TRUE		2	2	2		skipped_n_ind<=3		NA	NA	NA	NA	NA	NA	NA	NA		NA	NA	NA	NA
ATG4A	silenced		TRUE	FALSE	TRUE	TRUE	TRUE		2	2	2		skipped_n_ind<=3		NA	NA	NA	NA	NA	NA	NA	NA		NA	NA	NA	NA
ATG4A	silenced		FALSE	FALSE	TRUE	TRUE	TRUE		2	2	2		skipped_n_ind<=3		NA	NA	NA	NA	NA	NA	NA	NA		NA	NA	NA	NA
ATG4A	silenced		TRUE	TRUE	FALSE	TRUE	TRUE		2	2	2		skipped_n_ind<=3		NA	NA	NA	NA	NA	NA	NA	NA		NA	NA	NA	NA
ATG4A	silenced		FALSE	TRUE	FALSE	TRUE	TRUE		2	2	2		skipped_n_ind<=3		NA	NA	NA	NA	NA	NA	NA	NA		NA	NA	NA	NA
ATG4A	silenced		TRUE	FALSE	FALSE	TRUE	TRUE		2	2	2		skipped_n_ind<=3		NA	NA	NA	NA	NA	NA	NA	NA		NA	NA	NA	NA
ATG4A	silenced		FALSE	FALSE	FALSE	TRUE	TRUE		2	2	2		skipped_n_ind<=3		NA	NA	NA	NA	NA	NA	NA	NA		NA	NA	NA	NA
ATG4A	silenced		TRUE	TRUE	TRUE	FALSE	TRUE		2	2	2		skipped_n_ind<=3		NA	NA	NA	NA	NA	NA	NA	NA		NA	NA	NA	NA
ATG4A	silenced		FALSE	TRUE	TRUE	FALSE	TRUE		2	2	2		skipped_n_ind<=3		NA	NA	NA	NA	NA	NA	NA	NA		NA	NA	NA	NA
ATG4A	silenced		TRUE	FALSE	TRUE	FALSE	TRUE		2	2	2		skipped_n_ind<=3		NA	NA	NA	NA	NA	NA	NA	NA		NA	NA	NA	NA
ATG4A	silenced		FALSE	FALSE	TRUE	FALSE	TRUE		2	2	2		skipped_n_ind<=3		NA	NA	NA	NA	NA	NA	NA	NA		NA	NA	NA	NA
ATG4A	silenced		TRUE	TRUE	FALSE	FALSE	TRUE		2	2	2		skipped_n_ind<=3		NA	NA	NA	NA	NA	NA	NA	NA		NA	NA	NA	NA
ATG4A	silenced		FALSE	TRUE	FALSE	FALSE	TRUE		2	2	2		skipped_n_ind<=3		NA	NA	NA	NA	NA	NA	NA	NA		NA	NA	NA	NA
ATG4A	silenced		TRUE	FALSE	FALSE	FALSE	TRUE		2	2	2		skipped_n_ind<=3		NA	NA	NA	NA	NA	NA	NA	NA		NA	NA	NA	NA
ATG4A	silenced		FALSE	FALSE	FALSE	FALSE	TRUE		2	2	2		skipped_n_ind<=3		NA	NA	NA	NA	NA	NA	NA	NA		NA	NA	NA	NA
ATG4A	silenced		TRUE	TRUE	TRUE	TRUE	FALSE		2	2	2		skipped_n_ind<=3		NA	NA	NA	NA	NA	NA	NA	NA		NA	NA	NA	NA
ATG4A	silenced		FALSE	TRUE	TRUE	TRUE	FALSE		2	2	2		skipped_n_ind<=3		NA	NA	NA	NA	NA	NA	NA	NA		NA	NA	NA	NA
ATG4A	silenced		TRUE	FALSE	TRUE	TRUE	FALSE		2	2	2		skipped_n_ind<=3		NA	NA	NA	NA	NA	NA	NA	NA		NA	NA	NA	NA
ATG4A	silenced		FALSE	FALSE	TRUE	TRUE	FALSE		2	2	2		skipped_n_ind<=3		NA	NA	NA	NA	NA	NA	NA	NA		NA	NA	NA	NA
ATG4A	silenced		TRUE	TRUE	FALSE	TRUE	FALSE		2	2	2		skipped_n_ind<=3		NA	NA	NA	NA	NA	NA	NA	NA		NA	NA	NA	NA
ATG4A	silenced		FALSE	TRUE	FALSE	TRUE	FALSE		2	2	2		skipped_n_ind<=3		NA	NA	NA	NA	NA	NA	NA	NA		NA	NA	NA	NA
ATG4A	silenced		TRUE	FALSE	FALSE	TRUE	FALSE		2	2	2		skipped_n_ind<=3		NA	NA	NA	NA	NA	NA	NA	NA		NA	NA	NA	NA
ATG4A	silenced		FALSE	FALSE	FALSE	TRUE	FALSE		2	2	2		skipped_n_ind<=3		NA	NA	NA	NA	NA	NA	NA	NA		NA	NA	NA	NA
ATG4A	silenced		TRUE	TRUE	TRUE	FALSE	FALSE		2	2	2		skipped_n_ind<=3		NA	NA	NA	NA	NA	NA	NA	NA		NA	NA	NA	NA
ATG4A	silenced		FALSE	TRUE	TRUE	FALSE	FALSE		2	2	2		skipped_n_ind<=3		NA	NA	NA	NA	NA	NA	NA	NA		NA	NA	NA	NA
ATG4A	silenced		TRUE	FALSE	TRUE	FALSE	FALSE		2	2	2		skipped_n_ind<=3		NA	NA	NA	NA	NA	NA	NA	NA		NA	NA	NA	NA
ATG4A	silenced		FALSE	FALSE	TRUE	FALSE	FALSE		2	2	2		skipped_n_ind<=3		NA	NA	NA	NA	NA	NA	NA	NA		NA	NA	NA	NA
ATG4A	silenced		TRUE	TRUE	FALSE	FALSE	FALSE		2	2	2		skipped_n_ind<=3		NA	NA	NA	NA	NA	NA	NA	NA		NA	NA	NA	NA
ATG4A	silenced		FALSE	TRUE	FALSE	FALSE	FALSE		2	2	2		skipped_n_ind<=3		NA	NA	NA	NA	NA	NA	NA	NA		NA	NA	NA	NA
ATG4A	silenced		TRUE	FALSE	FALSE	FALSE	FALSE		2	2	2		skipped_n_ind<=3		NA	NA	NA	NA	NA	NA	NA	NA		NA	NA	NA	NA
ATG4A	silenced		FALSE	FALSE	FALSE	FALSE	FALSE		2	2	2		skipped_n_ind<=3		NA	NA	NA	NA	NA	NA	NA	NA		NA	NA	NA	NA
ATP11C	silenced		TRUE	TRUE	TRUE	TRUE	TRUE		1	1	1		skipped_n_ind<=3		NA	NA	NA	NA	NA	NA	NA	NA		NA	NA	NA	NA
ATP11C	silenced		FALSE	TRUE	TRUE	TRUE	TRUE		1	1	1		skipped_n_ind<=3		NA	NA	NA	NA	NA	NA	NA	NA		NA	NA	NA	NA
ATP11C	silenced		TRUE	FALSE	TRUE	TRUE	TRUE		1	1	1		skipped_n_ind<=3		NA	NA	NA	NA	NA	NA	NA	NA		NA	NA	NA	NA
ATP11C	silenced		FALSE	FALSE	TRUE	TRUE	TRUE		1	1	1		skipped_n_ind<=3		NA	NA	NA	NA	NA	NA	NA	NA		NA	NA	NA	NA
ATP11C	silenced		TRUE	TRUE	FALSE	TRUE	TRUE		1	1	1		skipped_n_ind<=3		NA	NA	NA	NA	NA	NA	NA	NA		NA	NA	NA	NA
ATP11C	silenced		FALSE	TRUE	FALSE	TRUE	TRUE		1	1	1		skipped_n_ind<=3		NA	NA	NA	NA	NA	NA	NA	NA		NA	NA	NA	NA
ATP11C	silenced		TRUE	FALSE	FALSE	TRUE	TRUE		1	1	1		skipped_n_ind<=3		NA	NA	NA	NA	NA	NA	NA	NA		NA	NA	NA	NA
ATP11C	silenced		FALSE	FALSE	FALSE	TRUE	TRUE		1	1	1		skipped_n_ind<=3		NA	NA	NA	NA	NA	NA	NA	NA		NA	NA	NA	NA
ATP11C	silenced		TRUE	TRUE	TRUE	FALSE	TRUE		1	1	1		skipped_n_ind<=3		NA	NA	NA	NA	NA	NA	NA	NA		NA	NA	NA	NA
ATP11C	silenced		FALSE	TRUE	TRUE	FALSE	TRUE		1	1	1		skipped_n_ind<=3		NA	NA	NA	NA	NA	NA	NA	NA		NA	NA	NA	NA
ATP11C	silenced		TRUE	FALSE	TRUE	FALSE	TRUE		1	1	1		skipped_n_ind<=3		NA	NA	NA	NA	NA	NA	NA	NA		NA	NA	NA	NA
ATP11C	silenced		FALSE	FALSE	TRUE	FALSE	TRUE		1	1	1		skipped_n_ind<=3		NA	NA	NA	NA	NA	NA	NA	NA		NA	NA	NA	NA
ATP11C	silenced		TRUE	TRUE	FALSE	FALSE	TRUE		1	1	1		skipped_n_ind<=3		NA	NA	NA	NA	NA	NA	NA	NA		NA	NA	NA	NA
ATP11C	silenced		FALSE	TRUE	FALSE	FALSE	TRUE		1	1	1		skipped_n_ind<=3		NA	NA	NA	NA	NA	NA	NA	NA		NA	NA	NA	NA
ATP11C	silenced		TRUE	FALSE	FALSE	FALSE	TRUE		1	1	1		skipped_n_ind<=3		NA	NA	NA	NA	NA	NA	NA	NA		NA	NA	NA	NA
ATP11C	silenced		FALSE	FALSE	FALSE	FALSE	TRUE		1	1	1		skipped_n_ind<=3		NA	NA	NA	NA	NA	NA	NA	NA		NA	NA	NA	NA
ATP11C	silenced		TRUE	TRUE	TRUE	TRUE	FALSE		1	1	1		skipped_n_ind<=3		NA	NA	NA	NA	NA	NA	NA	NA		NA	NA	NA	NA
ATP11C	silenced		FALSE	TRUE	TRUE	TRUE	FALSE		1	1	1		skipped_n_ind<=3		NA	NA	NA	NA	NA	NA	NA	NA		NA	NA	NA	NA
ATP11C	silenced		TRUE	FALSE	TRUE	TRUE	FALSE		1	1	1		skipped_n_ind<=3		NA	NA	NA	NA	NA	NA	NA	NA		NA	NA	NA	NA
ATP11C	silenced		FALSE	FALSE	TRUE	TRUE	FALSE		1	1	1		skipped_n_ind<=3		NA	NA	NA	NA	NA	NA	NA	NA		NA	NA	NA	NA
ATP11C	silenced		TRUE	TRUE	FALSE	TRUE	FALSE		1	1	1		skipped_n_ind<=3		NA	NA	NA	NA	NA	NA	NA	NA		NA	NA	NA	NA
ATP11C	silenced		FALSE	TRUE	FALSE	TRUE	FALSE		1	1	1		skipped_n_ind<=3		NA	NA	NA	NA	NA	NA	NA	NA		NA	NA	NA	NA
ATP11C	silenced		TRUE	FALSE	FALSE	TRUE	FALSE		1	1	1		skipped_n_ind<=3		NA	NA	NA	NA	NA	NA	NA	NA		NA	NA	NA	NA
ATP11C	silenced		FALSE	FALSE	FALSE	TRUE	FALSE		1	1	1		skipped_n_ind<=3		NA	NA	NA	NA	NA	NA	NA	NA		NA	NA	NA	NA
ATP11C	silenced		TRUE	TRUE	TRUE	FALSE	FALSE		1	1	1		skipped_n_ind<=3		NA	NA	NA	NA	NA	NA	NA	NA		NA	NA	NA	NA
ATP11C	silenced		FALSE	TRUE	TRUE	FALSE	FALSE		1	1	1		skipped_n_ind<=3		NA	NA	NA	NA	NA	NA	NA	NA		NA	NA	NA	NA
ATP11C	silenced		TRUE	FALSE	TRUE	FALSE	FALSE		1	1	1		skipped_n_ind<=3		NA	NA	NA	NA	NA	NA	NA	NA		NA	NA	NA	NA
ATP11C	silenced		FALSE	FALSE	TRUE	FALSE	FALSE		1	1	1		skipped_n_ind<=3		NA	NA	NA	NA	NA	NA	NA	NA		NA	NA	NA	NA
ATP11C	silenced		TRUE	TRUE	FALSE	FALSE	FALSE		1	1	1		skipped_n_ind<=3		NA	NA	NA	NA	NA	NA	NA	NA		NA	NA	NA	NA
ATP11C	silenced		FALSE	TRUE	FALSE	FALSE	FALSE		1	1	1		skipped_n_ind<=3		NA	NA	NA	NA	NA	NA	NA	NA		NA	NA	NA	NA
ATP11C	silenced		TRUE	FALSE	FALSE	FALSE	FALSE		1	1	1		skipped_n_ind<=3		NA	NA	NA	NA	NA	NA	NA	NA		NA	NA	NA	NA
ATP11C	silenced		FALSE	FALSE	FALSE	FALSE	FALSE		1	1	1		skipped_n_ind<=3		NA	NA	NA	NA	NA	NA	NA	NA		NA	NA	NA	NA
ATP2B3	variable		TRUE	TRUE	TRUE	TRUE	TRUE		3	2	2		skipped_n_ind<=3		NA	NA	NA	NA	NA	NA	NA	NA		NA	NA	NA	NA
ATP2B3	variable		FALSE	TRUE	TRUE	TRUE	TRUE		3	2	2		skipped_n_ind<=3		NA	NA	NA	NA	NA	NA	NA	NA		NA	NA	NA	NA
ATP2B3	variable		TRUE	FALSE	TRUE	TRUE	TRUE		3	2	2		skipped_n_ind<=3		NA	NA	NA	NA	NA	NA	NA	NA		NA	NA	NA	NA
ATP2B3	variable		FALSE	FALSE	TRUE	TRUE	TRUE		3	2	2		skipped_n_ind<=3		NA	NA	NA	NA	NA	NA	NA	NA		NA	NA	NA	NA
ATP2B3	variable		TRUE	TRUE	FALSE	TRUE	TRUE		3	2	2		skipped_n_ind<=3		NA	NA	NA	NA	NA	NA	NA	NA		NA	NA	NA	NA
ATP2B3	variable		FALSE	TRUE	FALSE	TRUE	TRUE		3	2	2		skipped_n_ind<=3		NA	NA	NA	NA	NA	NA	NA	NA		NA	NA	NA	NA
ATP2B3	variable		TRUE	FALSE	FALSE	TRUE	TRUE		3	2	2		skipped_n_ind<=3		NA	NA	NA	NA	NA	NA	NA	NA		NA	NA	NA	NA
ATP2B3	variable		FALSE	FALSE	FALSE	TRUE	TRUE		3	2	2		skipped_n_ind<=3		NA	NA	NA	NA	NA	NA	NA	NA		NA	NA	NA	NA
ATP2B3	variable		TRUE	TRUE	TRUE	FALSE	TRUE		3	2	2		skipped_n_ind<=3		NA	NA	NA	NA	NA	NA	NA	NA		NA	NA	NA	NA
ATP2B3	variable		FALSE	TRUE	TRUE	FALSE	TRUE		3	2	2		skipped_n_ind<=3		NA	NA	NA	NA	NA	NA	NA	NA		NA	NA	NA	NA
ATP2B3	variable		TRUE	FALSE	TRUE	FALSE	TRUE		3	2	2		skipped_n_ind<=3		NA	NA	NA	NA	NA	NA	NA	NA		NA	NA	NA	NA
ATP2B3	variable		FALSE	FALSE	TRUE	FALSE	TRUE		3	2	2		skipped_n_ind<=3		NA	NA	NA	NA	NA	NA	NA	NA		NA	NA	NA	NA
ATP2B3	variable		TRUE	TRUE	FALSE	FALSE	TRUE		3	2	2		skipped_n_ind<=3		NA	NA	NA	NA	NA	NA	NA	NA		NA	NA	NA	NA
ATP2B3	variable		FALSE	TRUE	FALSE	FALSE	TRUE		3	2	2		skipped_n_ind<=3		NA	NA	NA	NA	NA	NA	NA	NA		NA	NA	NA	NA
ATP2B3	variable		TRUE	FALSE	FALSE	FALSE	TRUE		3	2	2		skipped_n_ind<=3		NA	NA	NA	NA	NA	NA	NA	NA		NA	NA	NA	NA
ATP2B3	variable		FALSE	FALSE	FALSE	FALSE	TRUE		3	2	2		skipped_n_ind<=3		NA	NA	NA	NA	NA	NA	NA	NA		NA	NA	NA	NA
ATP2B3	variable		TRUE	TRUE	TRUE	TRUE	FALSE		3	2	2		skipped_n_ind<=3		NA	NA	NA	NA	NA	NA	NA	NA		NA	NA	NA	NA
ATP2B3	variable		FALSE	TRUE	TRUE	TRUE	FALSE		3	2	2		skipped_n_ind<=3		NA	NA	NA	NA	NA	NA	NA	NA		NA	NA	NA	NA
ATP2B3	variable		TRUE	FALSE	TRUE	TRUE	FALSE		3	2	2		skipped_n_ind<=3		NA	NA	NA	NA	NA	NA	NA	NA		NA	NA	NA	NA
ATP2B3	variable		FALSE	FALSE	TRUE	TRUE	FALSE		3	2	2		skipped_n_ind<=3		NA	NA	NA	NA	NA	NA	NA	NA		NA	NA	NA	NA
ATP2B3	variable		TRUE	TRUE	FALSE	TRUE	FALSE		3	2	2		skipped_n_ind<=3		NA	NA	NA	NA	NA	NA	NA	NA		NA	NA	NA	NA
ATP2B3	variable		FALSE	TRUE	FALSE	TRUE	FALSE		3	2	2		skipped_n_ind<=3		NA	NA	NA	NA	NA	NA	NA	NA		NA	NA	NA	NA
ATP2B3	variable		TRUE	FALSE	FALSE	TRUE	FALSE		3	2	2		skipped_n_ind<=3		NA	NA	NA	NA	NA	NA	NA	NA		NA	NA	NA	NA
ATP2B3	variable		FALSE	FALSE	FALSE	TRUE	FALSE		3	2	2		skipped_n_ind<=3		NA	NA	NA	NA	NA	NA	NA	NA		NA	NA	NA	NA
ATP2B3	variable		TRUE	TRUE	TRUE	FALSE	FALSE		3	2	2		skipped_n_ind<=3		NA	NA	NA	NA	NA	NA	NA	NA		NA	NA	NA	NA
ATP2B3	variable		FALSE	TRUE	TRUE	FALSE	FALSE		3	2	2		skipped_n_ind<=3		NA	NA	NA	NA	NA	NA	NA	NA		NA	NA	NA	NA
ATP2B3	variable		TRUE	FALSE	TRUE	FALSE	FALSE		3	2	2		skipped_n_ind<=3		NA	NA	NA	NA	NA	NA	NA	NA		NA	NA	NA	NA
ATP2B3	variable		FALSE	FALSE	TRUE	FALSE	FALSE		3	2	2		skipped_n_ind<=3		NA	NA	NA	NA	NA	NA	NA	NA		NA	NA	NA	NA
ATP2B3	variable		TRUE	TRUE	FALSE	FALSE	FALSE		3	2	2		skipped_n_ind<=3		NA	NA	NA	NA	NA	NA	NA	NA		NA	NA	NA	NA
ATP2B3	variable		FALSE	TRUE	FALSE	FALSE	FALSE		3	2	2		skipped_n_ind<=3		NA	NA	NA	NA	NA	NA	NA	NA		NA	NA	NA	NA
ATP2B3	variable		TRUE	FALSE	FALSE	FALSE	FALSE		3	2	2		skipped_n_ind<=3		NA	NA	NA	NA	NA	NA	NA	NA		NA	NA	NA	NA
ATP2B3	variable		FALSE	FALSE	FALSE	FALSE	FALSE		3	2	2		skipped_n_ind<=3		NA	NA	NA	NA	NA	NA	NA	NA		NA	NA	NA	NA
ATP6AP1	silenced		TRUE	TRUE	TRUE	TRUE	TRUE		35	10	33		lmer_singular		0.0123792	0.261111	0.0474096	24.2469	0.962575	1	-0.526238	0.550996		101.704	26	6.70484	FALSE
ATP6AP1	silenced		FALSE	TRUE	TRUE	TRUE	TRUE		35	10	33		lmer_singular		-0.0374803	0.255267	-0.146828	29.637	0.884262	0.999588	-0.559073	0.484112		100.298	23	5.29881	FALSE
ATP6AP1	silenced		TRUE	FALSE	TRUE	TRUE	TRUE		35	10	33		lmer_singular		0.14915	0.244993	0.608794	31.8496	0.546979	0.956538	-0.349976	0.648277		101.714	27	6.71503	FALSE
ATP6AP1	silenced		FALSE	FALSE	TRUE	TRUE	TRUE		35	10	33		lmer_singular		0.163663	0.260647	0.627914	30.2833	0.534767	0.908293	-0.368439	0.695766		104.652	32	9.65256	FALSE
ATP6AP1	silenced		TRUE	TRUE	FALSE	TRUE	TRUE		35	10	33		lmer		0.0123792	0.261111	0.0474096	24.2469	0.962575	1	-0.526238	0.550996		99.704	16	4.70484	FALSE
ATP6AP1	silenced		FALSE	TRUE	FALSE	TRUE	TRUE		35	10	33		lmer		-0.0374803	0.255267	-0.146828	29.6371	0.884262	1	-0.559073	0.484112		98.298	12	3.29881	FALSE
ATP6AP1	silenced		TRUE	FALSE	FALSE	TRUE	TRUE		35	10	33		lmer		0.149151	0.244993	0.608795	31.8496	0.546978	0.870267	-0.349976	0.648277		99.7142	17	4.71503	FALSE
ATP6AP1	silenced		FALSE	FALSE	FALSE	TRUE	TRUE		35	10	33		lmer		0.163661	0.260646	0.627907	30.2828	0.534772	0.804137	-0.36844	0.695763		102.652	29	7.65256	FALSE
ATP6AP1	silenced		TRUE	TRUE	TRUE	FALSE	TRUE		35	10	33		lmer_singular		0.010123	0.246236	0.041111	35	0.967441	1	-0.489763	0.510009		100.055	22	5.05568	FALSE
ATP6AP1	silenced		FALSE	TRUE	TRUE	FALSE	TRUE		35	10	33		lmer_singular		-0.0237307	0.244467	-0.0970709	35	0.923224	0.999463	-0.520026	0.472565		98.6569	14	3.65777	FALSE
ATP6AP1	silenced		TRUE	FALSE	TRUE	FALSE	TRUE		35	10	33		lmer_singular		0.115635	0.240029	0.481755	35	0.632979	1	-0.371649	0.60292		99.8792	19	4.88007	FALSE
ATP6AP1	silenced		FALSE	FALSE	TRUE	FALSE	TRUE		35	10	33		lmer_singular		0.144776	0.256868	0.563622	35	0.576605	0.964853	-0.376693	0.666246		102.725	30	7.72565	FALSE
ATP6AP1	silenced		TRUE	TRUE	FALSE	FALSE	TRUE		35	10	33		lm		0.010123	0.265965	0.0380613	NA	0.969891	0.974705	-0.533051	0.553297		98.0548	10	3.05568	FALSE
ATP6AP1	silenced		FALSE	TRUE	FALSE	FALSE	TRUE		35	10	33		lm		-0.0237307	0.259761	-0.0913557	NA	0.927798	0.99151	-0.553517	0.506056		96.6569	4	1.65777	TRUE
ATP6AP1	silenced		TRUE	FALSE	FALSE	FALSE	TRUE		35	10	33		lm		0.115635	0.255045	0.453391	NA	0.653425	0.939443	-0.404532	0.635803		97.8792	7	2.88007	FALSE
ATP6AP1	silenced		FALSE	FALSE	FALSE	FALSE	TRUE		35	10	33		lm		0.144776	0.268639	0.538926	NA	0.593668	0.881615	-0.402423	0.691976		100.725	24	5.72565	FALSE
ATP6AP1	silenced		TRUE	TRUE	TRUE	TRUE	FALSE		35	10	33		lmer_singular		0.119342	0.181516	0.657472	32.6027	0.515493	1	-0.250126	0.488809		100.031	20	5.03205	FALSE
ATP6AP1	silenced		FALSE	TRUE	TRUE	TRUE	FALSE		35	10	33		lmer_singular		0.0884637	0.179792	0.492035	32.6394	0.625988	0.999648	-0.277479	0.454406		98.7714	15	3.77228	FALSE
ATP6AP1	silenced		TRUE	FALSE	TRUE	TRUE	FALSE		35	10	33		lmer_singular		0.261399	0.154389	1.69312	34.694	0.0993949	0.647421	-0.052126	0.574923		100.038	21	5.039	FALSE
ATP6AP1	silenced		FALSE	FALSE	TRUE	TRUE	FALSE		35	10	33		lmer_singular		0.372892	0.158083	2.35884	34.8476	0.0240705	0.295417	0.0519163	0.693869		103.64	31	8.64071	FALSE
ATP6AP1	silenced		TRUE	TRUE	FALSE	TRUE	FALSE		35	10	33		lmer		0.119342	0.181516	0.657472	32.6027	0.515493	1	-0.250126	0.488809		98.0312	8	3.03205	FALSE
ATP6AP1	silenced		FALSE	TRUE	FALSE	TRUE	FALSE		35	10	33		lmer		0.0884637	0.179792	0.492035	32.6394	0.625988	1	-0.277479	0.454406		96.7714	5	1.77228	TRUE
ATP6AP1	silenced		TRUE	FALSE	FALSE	TRUE	FALSE		35	10	33		lmer		0.261399	0.154389	1.69312	34.694	0.0993951	0.460356	-0.0521262	0.574923		98.0381	9	3.039	FALSE
ATP6AP1	silenced		FALSE	FALSE	FALSE	TRUE	FALSE		35	10	33		lmer		0.372893	0.158083	2.35884	34.8476	0.0240702	0.156456	0.0519171	0.693869		101.64	25	6.64071	FALSE
ATP6AP1	silenced		TRUE	TRUE	TRUE	FALSE	FALSE		35	10	33		lmer_singular		0.100484	0.17619	0.570317	35	0.572106	1	-0.257201	0.45817		98.3275	13	3.32833	FALSE
ATP6AP1	silenced		FALSE	TRUE	TRUE	FALSE	FALSE		35	10	33		lmer_singular		0.0766106	0.175464	0.436616	35	0.665072	0.999618	-0.279601	0.432822		96.9991	6	2	TRUE
ATP6AP1	silenced		TRUE	FALSE	TRUE	FALSE	FALSE		35	10	33		lmer_singular		0.230032	0.154567	1.48823	35	0.145645	0.661174	-0.083756	0.54382		98.2622	11	3.26306	FALSE
ATP6AP1	silenced		FALSE	FALSE	TRUE	FALSE	FALSE		35	10	33		lmer_singular		0.350403	0.158314	2.21334	35	0.0334873	0.43018	0.0290082	0.671798		101.726	28	6.72698	FALSE
ATP6AP1	silenced		TRUE	TRUE	FALSE	FALSE	FALSE		35	10	33		lm		0.100484	0.187213	0.536739	NA	0.595279	0.991417	-0.281338	0.482307		96.3275	3	1.32833	TRUE
ATP6AP1	silenced		FALSE	TRUE	FALSE	FALSE	FALSE		35	10	33		lm		0.0766106	0.183505	0.417485	NA	0.679112	0.999159	-0.297177	0.450398		94.9991	1	0	TRUE
ATP6AP1	silenced		TRUE	FALSE	FALSE	FALSE	FALSE		35	10	33		lm		0.230032	0.16165	1.42302	NA	0.164406	0.57285	-0.0992386	0.559302		96.2622	2	1.26306	TRUE
ATP6AP1	silenced		FALSE	FALSE	FALSE	FALSE	FALSE		35	10	33		lm		0.350403	0.163041	2.14917	NA	0.0390493	0.276214	0.0186937	0.682112		99.7261	18	4.72698	FALSE
ATP6AP2	silenced		TRUE	TRUE	TRUE	TRUE	TRUE		24	8	22		lmer_singular		-0.0513062	0.0809388	-0.633889	9.16649	0.541646	1	-0.233897	0.131284		62.6645	3	2	TRUE
ATP6AP2	silenced		FALSE	TRUE	TRUE	TRUE	TRUE		24	8	22		lmer		-0.0396565	0.341004	-0.116293	5.86143	0.911302	0.999588	-0.878869	0.799556		76.1727	22	15.5082	FALSE
ATP6AP2	silenced		TRUE	FALSE	TRUE	TRUE	TRUE		24	8	22		lmer_singular		-0.186727	0.115978	-1.61002	9.31779	0.140703	0.645912	-0.447731	0.0742768		69.3467	8	8.68214	FALSE
ATP6AP2	silenced		FALSE	FALSE	TRUE	TRUE	TRUE		24	8	22		lmer		-0.0302488	0.339192	-0.0891788	5.77634	0.931951	1	-0.868075	0.807577		74.2017	12	13.5372	FALSE
ATP6AP2	silenced		TRUE	TRUE	FALSE	TRUE	TRUE		24	8	22		lmer		-0.0513062	0.0809388	-0.63389	9.16649	0.541646	0.99153	-0.233897	0.131284		60.6645	1	0	TRUE
ATP6AP2	silenced		FALSE	TRUE	FALSE	TRUE	TRUE		24	8	22		lmer		-0.0243163	0.23465	-0.103628	11.4539	0.919257	1	-0.538291	0.489658		76.9561	27	16.2916	FALSE
ATP6AP2	silenced		TRUE	FALSE	FALSE	TRUE	TRUE		24	8	22		lmer		-0.186726	0.11598	-1.60999	9.31767	0.140709	0.518864	-0.447734	0.0742809		67.3467	6	6.68214	FALSE
ATP6AP2	silenced		FALSE	FALSE	FALSE	TRUE	TRUE		24	8	22		lmer		0.0630167	0.202704	0.31088	12.6828	0.760942	0.917162	-0.376015	0.502048		75.2761	19	14.6116	FALSE
ATP6AP2	silenced		TRUE	TRUE	TRUE	FALSE	TRUE		24	8	22		lmer_singular		0.0987502	0.273609	0.360917	24	0.721319	1	-0.465951	0.663451		78.598	32	17.9335	FALSE
ATP6AP2	silenced		FALSE	TRUE	TRUE	FALSE	TRUE		24	8	22		lmer_singular		0.153154	0.281224	0.544596	24	0.591056	0.999463	-0.427265	0.733572		78.4218	31	17.7573	FALSE
ATP6AP2	silenced		TRUE	FALSE	TRUE	FALSE	TRUE		24	8	22		lmer_singular		-0.00950211	0.267228	-0.0355581	24	0.971929	1	-0.561033	0.542028		78.0724	30	17.4079	FALSE
ATP6AP2	silenced		FALSE	FALSE	TRUE	FALSE	TRUE		24	8	22		lmer_singular		0.0914527	0.227406	0.402157	24	0.691128	0.97926	-0.37789	0.560795		76.559	25	15.8945	FALSE
ATP6AP2	silenced		TRUE	TRUE	FALSE	FALSE	TRUE		24	8	22		lm		0.0987502	0.30751	0.321129	NA	0.751619	0.974705	-0.544875	0.742376		76.598	26	15.9335	FALSE
ATP6AP2	silenced		FALSE	TRUE	FALSE	FALSE	TRUE		24	8	22		lm		0.153154	0.308066	0.497146	NA	0.624507	0.99151	-0.48946	0.795767		76.4218	23	15.7573	FALSE
ATP6AP2	silenced		TRUE	FALSE	FALSE	FALSE	TRUE		24	8	22		lm		-0.00950211	0.292733	-0.03246	NA	0.974427	0.991748	-0.620133	0.601128		76.0724	21	15.4079	FALSE
ATP6AP2	silenced		FALSE	FALSE	FALSE	FALSE	TRUE		24	8	22		lm		0.0914527	0.243107	0.376183	NA	0.710555	0.899069	-0.414116	0.597021		74.559	14	13.8945	FALSE
ATP6AP2	silenced		TRUE	TRUE	TRUE	TRUE	FALSE		24	8	22		lmer_singular		-0.060763	0.0959878	-0.633028	9.36102	0.541869	1	-0.276633	0.155107		63.0678	4	2.40328	FALSE
ATP6AP2	silenced		FALSE	TRUE	TRUE	TRUE	FALSE		24	8	22		lmer		-0.0378958	0.333521	-0.113623	5.7762	0.913382	0.999648	-0.861718	0.785927		74.638	15	13.9735	FALSE
ATP6AP2	silenced		TRUE	FALSE	TRUE	TRUE	FALSE		24	8	22		lmer_singular		-0.186723	0.120574	-1.54862	9.50619	0.15409	0.660966	-0.457281	0.0838356		67.7365	7	7.07195	FALSE
ATP6AP2	silenced		FALSE	FALSE	TRUE	TRUE	FALSE		24	8	22		lmer		-0.0193477	0.332716	-0.058151	5.63067	0.955637	0.999995	-0.846595	0.8079		72.7327	9	12.0681	FALSE
ATP6AP2	silenced		TRUE	TRUE	FALSE	TRUE	FALSE		24	8	22		lmer		-0.060763	0.0959878	-0.633028	9.36102	0.541869	1	-0.276633	0.155107		61.0678	2	0.403275	TRUE
ATP6AP2	silenced		FALSE	TRUE	FALSE	TRUE	FALSE		24	8	22		lmer		-0.0315938	0.232927	-0.135639	12.2436	0.894312	1	-0.53798	0.474792		75.0342	16	14.3697	FALSE
ATP6AP2	silenced		TRUE	FALSE	FALSE	TRUE	FALSE		24	8	22		lmer		-0.186723	0.120574	-1.54862	9.50619	0.15409	0.521536	-0.457281	0.0838356		65.7365	5	5.07195	FALSE
ATP6AP2	silenced		FALSE	FALSE	FALSE	TRUE	FALSE		24	8	22		lmer		0.0598857	0.201608	0.29704	12.9875	0.771134	0.960727	-0.375705	0.495477		73.4302	11	12.7657	FALSE
ATP6AP2	silenced		TRUE	TRUE	TRUE	FALSE	FALSE		24	8	22		lmer_singular		-0.0605311	0.235894	-0.256603	24	0.799672	1	-0.547393	0.426331		77.735	29	17.0704	FALSE
ATP6AP2	silenced		FALSE	TRUE	TRUE	FALSE	FALSE		24	8	22		lmer_singular		0.0198219	0.232206	0.0853632	24	0.932681	0.999618	-0.459428	0.499072		77.0803	28	16.4158	FALSE
ATP6AP2	silenced		TRUE	FALSE	TRUE	FALSE	FALSE		24	8	22		lmer_singular		-0.0861383	0.237396	-0.362846	24	0.719896	0.98447	-0.5761	0.403823		76.4388	24	15.7743	FALSE
ATP6AP2	silenced		FALSE	FALSE	TRUE	FALSE	FALSE		24	8	22		lmer_singular		0.0153501	0.2041	0.0752085	24	0.940672	0.999422	-0.405892	0.436592		75.082	18	14.4174	FALSE
ATP6AP2	silenced		TRUE	TRUE	FALSE	FALSE	FALSE		24	8	22		lm		-0.0605311	0.258409	-0.234245	NA	0.817176	0.991417	-0.599563	0.478501		75.735	20	15.0704	FALSE
ATP6AP2	silenced		FALSE	TRUE	FALSE	FALSE	FALSE		24	8	22		lm		0.0198219	0.248239	0.0798499	NA	0.937113	0.999159	-0.496419	0.536063		75.0803	17	14.4158	FALSE
ATP6AP2	silenced		TRUE	FALSE	FALSE	FALSE	FALSE		24	8	22		lm		-0.0861383	0.253787	-0.339411	NA	0.737671	0.941764	-0.613918	0.441641		74.4388	13	13.7743	FALSE
ATP6AP2	silenced		FALSE	FALSE	FALSE	FALSE	FALSE		24	8	22		lm		0.0153501	0.213176	0.0720066	NA	0.943247	0.985907	-0.426749	0.457449		73.082	10	12.4174	FALSE
ATP7A	variable		TRUE	TRUE	TRUE	TRUE	TRUE		25	12	24		lmer		-0.0488118	0.0771268	-0.632878	0.0221209	0.953638	1	-3.77578e+56	3.77578e+56		43.2974	6	4.94745	FALSE
ATP7A	variable		FALSE	TRUE	TRUE	TRUE	TRUE		25	12	24		lmer		-0.0466092	0.0780309	-0.597317	0.021284	0.956107	0.999588	-7.69355e+58	7.69355e+58		43.1401	5	4.79013	FALSE
ATP7A	variable		TRUE	FALSE	TRUE	TRUE	TRUE		25	12	24		lmer		-0.050547	0.0758882	-0.666073	0.0484529	0.916125	1	-6.04813e+24	6.04813e+24		42.6813	4	4.33135	FALSE
ATP7A	variable		FALSE	FALSE	TRUE	TRUE	TRUE		25	12	24		lmer		-0.0404249	0.0885499	-0.456521	0.0102839	0.977573	1	-1.46176e+124	1.46176e+124		41.2532	3	2.90327	FALSE
ATP7A	variable		TRUE	TRUE	FALSE	TRUE	TRUE		25	12	24		lmer		-0.0523992	0.0688526	-0.761035	10.0522	0.464115	0.99153	-0.205704	0.100906		67.7463	14	29.3964	FALSE
ATP7A	variable		FALSE	TRUE	FALSE	TRUE	TRUE		25	12	24		lmer		-0.0506591	0.0713746	-0.709764	9.51443	0.494877	0.912179	-0.210799	0.10948		67.7174	13	29.3675	FALSE
ATP7A	variable		TRUE	FALSE	FALSE	TRUE	TRUE		25	12	24		lmer		-0.0535876	0.0685558	-0.781663	10.1314	0.452293	0.846023	-0.206071	0.0988963		66.3489	8	27.9989	FALSE
ATP7A	variable		FALSE	FALSE	FALSE	TRUE	TRUE		25	12	24		lmer		-0.0466521	0.0767995	-0.607453	10.1594	0.556884	0.805184	-0.217409	0.124105		66.4315	10	28.0816	FALSE
ATP7A	variable		TRUE	TRUE	TRUE	FALSE	TRUE		25	12	24		lmer_singular		-0.140549	0.204778	-0.68635	25	0.49881	1	-0.562297	0.281199		82.5108	31	44.1608	FALSE
ATP7A	variable		FALSE	TRUE	TRUE	FALSE	TRUE		25	12	24		lmer_singular		-0.157344	0.205145	-0.766991	25	0.45027	0.999463	-0.579847	0.265159		80.9677	29	42.6177	FALSE
ATP7A	variable		TRUE	FALSE	TRUE	FALSE	TRUE		25	12	24		lmer_singular		-0.153936	0.206596	-0.745106	25	0.463156	0.926312	-0.579429	0.271557		81.1252	30	42.7753	FALSE
ATP7A	variable		FALSE	FALSE	TRUE	FALSE	TRUE		25	12	24		lmer_singular		-0.157029	0.205909	-0.762614	25	0.45283	0.880502	-0.581107	0.267049		79.154	25	40.8041	FALSE
ATP7A	variable		TRUE	TRUE	FALSE	FALSE	TRUE		25	12	24		lm		-0.140549	0.228948	-0.61389	NA	0.546208	0.974705	-0.618127	0.337029		80.5108	27	42.1608	FALSE
ATP7A	variable		FALSE	TRUE	FALSE	FALSE	TRUE		25	12	24		lm		-0.157344	0.223831	-0.702959	NA	0.489802	0.99151	-0.622826	0.308138		78.9677	22	40.6177	FALSE
ATP7A	variable		TRUE	FALSE	FALSE	FALSE	TRUE		25	12	24		lm		-0.153936	0.225415	-0.682901	NA	0.502135	0.898563	-0.622713	0.31484		79.1252	24	40.7753	FALSE
ATP7A	variable		FALSE	FALSE	FALSE	FALSE	TRUE		25	12	24		lm		-0.157029	0.2195	-0.715395	NA	0.481889	0.803338	-0.612244	0.298186		77.154	18	38.8041	FALSE
ATP7A	variable		TRUE	TRUE	TRUE	TRUE	FALSE		25	12	24		lmer		-0.0502128	0.0749173	-0.670243	9.92155	0.517999	1	-0.217318	0.116892		69.4124	15	31.0624	FALSE
ATP7A	variable		FALSE	TRUE	TRUE	TRUE	FALSE		25	12	24		lmer		-0.0449219	0.0867495	-0.517834	0.0058117	0.984934	0.999648	-2.42221e+221	2.42221e+221		40.0523	2	1.70232	TRUE
ATP7A	variable		TRUE	FALSE	TRUE	TRUE	FALSE		25	12	24		lmer		-0.0475463	0.0676805	-0.702512	0.00550544	0.983936	1	-5.22139e+233	5.22139e+233		38.3499	1	0	TRUE
ATP7A	variable		FALSE	FALSE	TRUE	TRUE	FALSE		25	12	24		failed		NA	NA	NA	NA	NA	NA	NA	NA		NA	NA	NA	NA
ATP7A	variable		TRUE	TRUE	FALSE	TRUE	FALSE		25	12	24		lmer		-0.0502138	0.0749196	-0.670235	9.89891	0.518037	1	-0.217376	0.116949		67.4124	11	29.0624	FALSE
ATP7A	variable		FALSE	TRUE	FALSE	TRUE	FALSE		25	12	24		lmer		-0.0483286	0.0766729	-0.630322	9.24444	0.543749	1	-0.221078	0.124421		67.4541	12	29.1042	FALSE
ATP7A	variable		TRUE	FALSE	FALSE	TRUE	FALSE		25	12	24		lmer		-0.0516062	0.0738538	-0.698761	10.1148	0.500452	0.838852	-0.21591	0.112697		65.9159	7	27.566	FALSE
ATP7A	variable		FALSE	FALSE	FALSE	TRUE	FALSE		25	12	24		lmer		-0.0430704	0.0849811	-0.506823	10.177	0.623079	0.88594	-0.231975	0.145834		66.395	9	28.045	FALSE
ATP7A	variable		TRUE	TRUE	TRUE	FALSE	FALSE		25	12	24		lmer_singular		-0.176665	0.197744	-0.893401	25	0.380163	1	-0.583926	0.230597		80.8894	28	42.5394	FALSE
ATP7A	variable		FALSE	TRUE	TRUE	FALSE	FALSE		25	12	24		lmer_singular		-0.177542	0.198609	-0.893931	25	0.379884	0.999618	-0.586585	0.2315		79.1098	23	40.7598	FALSE
ATP7A	variable		TRUE	FALSE	TRUE	FALSE	FALSE		25	12	24		lmer_singular		-0.166333	0.197877	-0.840586	25	0.408548	0.964627	-0.573869	0.241203		79.168	26	40.818	FALSE
ATP7A	variable		FALSE	FALSE	TRUE	FALSE	FALSE		25	12	24		lmer_singular		-0.16954	0.197105	-0.860151	25	0.39788	0.8417	-0.575484	0.236405		77.1973	20	38.8473	FALSE
ATP7A	variable		TRUE	TRUE	FALSE	FALSE	FALSE		25	12	24		lm		-0.176665	0.215756	-0.818815	NA	0.422087	0.991417	-0.625354	0.272025		78.8894	21	40.5394	FALSE
ATP7A	variable		FALSE	TRUE	FALSE	FALSE	FALSE		25	12	24		lm		-0.177542	0.211718	-0.838582	NA	0.410723	0.999159	-0.616618	0.261533		77.1098	17	38.7598	FALSE
ATP7A	variable		TRUE	FALSE	FALSE	FALSE	FALSE		25	12	24		lm		-0.166333	0.210938	-0.788539	NA	0.438796	0.869194	-0.603792	0.271126		77.168	19	38.818	FALSE
ATP7A	variable		FALSE	FALSE	FALSE	FALSE	FALSE		25	12	24		lm		-0.16954	0.205496	-0.825028	NA	0.417831	0.711402	-0.59464	0.255561		75.1973	16	36.8473	FALSE
ATRX	silenced		TRUE	TRUE	TRUE	TRUE	TRUE		39	20	35		lmer_singular		0.00499205	0.140935	0.035421	39	0.971925	1	-0.280075	0.290059		113.724	18	7.93822	FALSE
ATRX	silenced		FALSE	TRUE	TRUE	TRUE	TRUE		39	20	35		lmer_singular		0.00428926	0.141008	0.0304186	39	0.975888	0.999588	-0.280926	0.289504		111.782	15	5.99553	FALSE
ATRX	silenced		TRUE	FALSE	TRUE	TRUE	TRUE		39	20	35		lmer_singular		0.0181655	0.151966	0.119536	39	0.905464	1	-0.289216	0.325547		117.656	29	11.8698	FALSE
ATRX	silenced		FALSE	FALSE	TRUE	TRUE	TRUE		39	20	35		lmer_singular		0.033223	0.157001	0.211609	37.1369	0.833569	1	-0.284852	0.351298		119.313	32	13.5267	FALSE
ATRX	silenced		TRUE	TRUE	FALSE	TRUE	TRUE		39	20	35		lmer_singular		0.00499205	0.140935	0.035421	39	0.971925	1	-0.280075	0.290059		111.724	12	5.93822	FALSE
ATRX	silenced		FALSE	TRUE	FALSE	TRUE	TRUE		39	20	35		lmer_singular		0.00428926	0.141008	0.0304186	39	0.975888	1	-0.280926	0.289504		109.782	9	3.99553	FALSE
ATRX	silenced		TRUE	FALSE	FALSE	TRUE	TRUE		39	20	35		lmer_singular		0.0181655	0.151966	0.119536	39	0.905464	1	-0.289216	0.325547		115.656	22	9.86983	FALSE
ATRX	silenced		FALSE	FALSE	FALSE	TRUE	TRUE		39	20	35		lmer		0.033223	0.157001	0.211609	37.1369	0.833569	0.966303	-0.284852	0.351298		117.313	27	11.5267	FALSE
ATRX	silenced		TRUE	TRUE	TRUE	FALSE	TRUE		39	20	35		lmer_singular		0.00499205	0.140935	0.035421	39	0.971925	1	-0.280075	0.290059		111.724	12	5.93822	FALSE
ATRX	silenced		FALSE	TRUE	TRUE	FALSE	TRUE		39	20	35		lmer_singular		0.00428926	0.141008	0.0304186	39	0.975888	0.999463	-0.280926	0.289504		109.782	9	3.99553	FALSE
ATRX	silenced		TRUE	FALSE	TRUE	FALSE	TRUE		39	20	35		lmer_singular		0.0181655	0.151966	0.119536	39	0.905464	1	-0.289216	0.325547		115.656	22	9.86983	FALSE
ATRX	silenced		FALSE	FALSE	TRUE	FALSE	TRUE		39	20	35		lmer_singular		0.0440518	0.161696	0.272436	39	0.786724	0.999365	-0.283009	0.371112		118.707	31	12.9206	FALSE
ATRX	silenced		TRUE	TRUE	FALSE	FALSE	TRUE		39	20	35		lm		0.00499205	0.150942	0.0330726	NA	0.97381	0.974705	-0.301759	0.311743		109.724	6	3.93822	FALSE
ATRX	silenced		FALSE	TRUE	FALSE	FALSE	TRUE		39	20	35		lm		0.00428926	0.148847	0.0288165	NA	0.977175	0.99151	-0.297887	0.306465		107.782	3	1.99553	TRUE
ATRX	silenced		TRUE	FALSE	FALSE	FALSE	TRUE		39	20	35		lm		0.0181655	0.160415	0.113241	NA	0.910487	0.970102	-0.307495	0.343826		113.656	17	7.86983	FALSE
ATRX	silenced		FALSE	FALSE	FALSE	FALSE	TRUE		39	20	35		lm		0.0440518	0.168298	0.261748	NA	0.795007	0.929872	-0.297273	0.385376		116.707	26	10.9206	FALSE
ATRX	silenced		TRUE	TRUE	TRUE	TRUE	FALSE		39	20	35		lmer_singular		0.0038933	0.137595	0.0282954	39	0.977571	1	-0.274418	0.282205		111.726	14	5.93952	FALSE
ATRX	silenced		FALSE	TRUE	TRUE	TRUE	FALSE		39	20	35		lmer_singular		0.0022056	0.13753	0.0160372	39	0.987286	0.999648	-0.275975	0.280387		109.786	11	4	FALSE
ATRX	silenced		TRUE	FALSE	TRUE	TRUE	FALSE		39	20	35		lmer_singular		0.0148137	0.151227	0.0979565	38.7592	0.922472	1	-0.291132	0.32076		115.943	25	10.1565	FALSE
ATRX	silenced		FALSE	FALSE	TRUE	TRUE	FALSE		39	20	35		lmer_singular		0.0322129	0.156658	0.205625	37.7555	0.838188	0.999995	-0.284993	0.349419		117.317	28	11.5313	FALSE
ATRX	silenced		TRUE	TRUE	FALSE	TRUE	FALSE		39	20	35		lmer_singular		0.0038933	0.137595	0.0282954	39	0.977571	1	-0.274418	0.282205		109.726	7	3.93952	FALSE
ATRX	silenced		FALSE	TRUE	FALSE	TRUE	FALSE		39	20	35		lmer_singular		0.0022056	0.13753	0.0160372	39	0.987286	1	-0.275975	0.280387		107.786	4	2	TRUE
ATRX	silenced		TRUE	FALSE	FALSE	TRUE	FALSE		39	20	35		lmer		0.0148137	0.151227	0.0979567	38.7592	0.922472	1	-0.291132	0.32076		113.943	19	8.15652	FALSE
ATRX	silenced		FALSE	FALSE	FALSE	TRUE	FALSE		39	20	35		lmer		0.032213	0.156658	0.205625	37.7555	0.838188	0.984195	-0.284993	0.349419		115.317	21	9.53128	FALSE
ATRX	silenced		TRUE	TRUE	TRUE	FALSE	FALSE		39	20	35		lmer_singular		0.0038933	0.137595	0.0282954	39	0.977571	1	-0.274418	0.282205		109.726	7	3.93952	FALSE
ATRX	silenced		FALSE	TRUE	TRUE	FALSE	FALSE		39	20	35		lmer_singular		0.0022056	0.13753	0.0160372	39	0.987286	0.999618	-0.275975	0.280387		107.786	4	2	TRUE
ATRX	silenced		TRUE	FALSE	TRUE	FALSE	FALSE		39	20	35		lmer_singular		-0.00556549	0.149415	-0.0372486	39	0.970477	1	-0.307785	0.296654		114.18	20	8.39404	FALSE
ATRX	silenced		FALSE	FALSE	TRUE	FALSE	FALSE		39	20	35		lmer_singular		0.0110978	0.160118	0.0693099	39	0.945097	0.999422	-0.312772	0.334968		117.659	30	11.8732	FALSE
ATRX	silenced		TRUE	TRUE	FALSE	FALSE	FALSE		39	20	35		lm		0.0038933	0.145245	0.0268051	NA	0.978767	0.996285	-0.290969	0.298756		107.726	2	1.93952	TRUE
ATRX	silenced		FALSE	TRUE	FALSE	FALSE	FALSE		39	20	35		lm		0.0022056	0.143146	0.015408	NA	0.987792	0.999159	-0.288108	0.292519		105.786	1	0	TRUE
ATRX	silenced		TRUE	FALSE	FALSE	FALSE	FALSE		39	20	35		lm		-0.00556549	0.155516	-0.0357873	NA	0.97165	0.993608	-0.320966	0.309835		112.18	16	6.39404	FALSE
ATRX	silenced		FALSE	FALSE	FALSE	FALSE	FALSE		39	20	35		lm		0.0110978	0.164389	0.0675093	NA	0.94654	0.985907	-0.321986	0.344181		115.659	24	9.87316	FALSE
AVPR2	variable		TRUE	TRUE	TRUE	TRUE	TRUE		12	3	10		skipped_n_ind<=3		NA	NA	NA	NA	NA	NA	NA	NA		NA	NA	NA	NA
AVPR2	variable		FALSE	TRUE	TRUE	TRUE	TRUE		12	3	10		skipped_n_ind<=3		NA	NA	NA	NA	NA	NA	NA	NA		NA	NA	NA	NA
AVPR2	variable		TRUE	FALSE	TRUE	TRUE	TRUE		12	3	10		skipped_n_ind<=3		NA	NA	NA	NA	NA	NA	NA	NA		NA	NA	NA	NA
AVPR2	variable		FALSE	FALSE	TRUE	TRUE	TRUE		12	3	10		skipped_n_ind<=3		NA	NA	NA	NA	NA	NA	NA	NA		NA	NA	NA	NA
AVPR2	variable		TRUE	TRUE	FALSE	TRUE	TRUE		12	3	10		skipped_n_ind<=3		NA	NA	NA	NA	NA	NA	NA	NA		NA	NA	NA	NA
AVPR2	variable		FALSE	TRUE	FALSE	TRUE	TRUE		12	3	10		skipped_n_ind<=3		NA	NA	NA	NA	NA	NA	NA	NA		NA	NA	NA	NA
AVPR2	variable		TRUE	FALSE	FALSE	TRUE	TRUE		12	3	10		skipped_n_ind<=3		NA	NA	NA	NA	NA	NA	NA	NA		NA	NA	NA	NA
AVPR2	variable		FALSE	FALSE	FALSE	TRUE	TRUE		12	3	10		skipped_n_ind<=3		NA	NA	NA	NA	NA	NA	NA	NA		NA	NA	NA	NA
AVPR2	variable		TRUE	TRUE	TRUE	FALSE	TRUE		12	3	10		skipped_n_ind<=3		NA	NA	NA	NA	NA	NA	NA	NA		NA	NA	NA	NA
AVPR2	variable		FALSE	TRUE	TRUE	FALSE	TRUE		12	3	10		skipped_n_ind<=3		NA	NA	NA	NA	NA	NA	NA	NA		NA	NA	NA	NA
AVPR2	variable		TRUE	FALSE	TRUE	FALSE	TRUE		12	3	10		skipped_n_ind<=3		NA	NA	NA	NA	NA	NA	NA	NA		NA	NA	NA	NA
AVPR2	variable		FALSE	FALSE	TRUE	FALSE	TRUE		12	3	10		skipped_n_ind<=3		NA	NA	NA	NA	NA	NA	NA	NA		NA	NA	NA	NA
AVPR2	variable		TRUE	TRUE	FALSE	FALSE	TRUE		12	3	10		skipped_n_ind<=3		NA	NA	NA	NA	NA	NA	NA	NA		NA	NA	NA	NA
AVPR2	variable		FALSE	TRUE	FALSE	FALSE	TRUE		12	3	10		skipped_n_ind<=3		NA	NA	NA	NA	NA	NA	NA	NA		NA	NA	NA	NA
AVPR2	variable		TRUE	FALSE	FALSE	FALSE	TRUE		12	3	10		skipped_n_ind<=3		NA	NA	NA	NA	NA	NA	NA	NA		NA	NA	NA	NA
AVPR2	variable		FALSE	FALSE	FALSE	FALSE	TRUE		12	3	10		skipped_n_ind<=3		NA	NA	NA	NA	NA	NA	NA	NA		NA	NA	NA	NA
AVPR2	variable		TRUE	TRUE	TRUE	TRUE	FALSE		12	3	10		skipped_n_ind<=3		NA	NA	NA	NA	NA	NA	NA	NA		NA	NA	NA	NA
AVPR2	variable		FALSE	TRUE	TRUE	TRUE	FALSE		12	3	10		skipped_n_ind<=3		NA	NA	NA	NA	NA	NA	NA	NA		NA	NA	NA	NA
AVPR2	variable		TRUE	FALSE	TRUE	TRUE	FALSE		12	3	10		skipped_n_ind<=3		NA	NA	NA	NA	NA	NA	NA	NA		NA	NA	NA	NA
AVPR2	variable		FALSE	FALSE	TRUE	TRUE	FALSE		12	3	10		skipped_n_ind<=3		NA	NA	NA	NA	NA	NA	NA	NA		NA	NA	NA	NA
AVPR2	variable		TRUE	TRUE	FALSE	TRUE	FALSE		12	3	10		skipped_n_ind<=3		NA	NA	NA	NA	NA	NA	NA	NA		NA	NA	NA	NA
AVPR2	variable		FALSE	TRUE	FALSE	TRUE	FALSE		12	3	10		skipped_n_ind<=3		NA	NA	NA	NA	NA	NA	NA	NA		NA	NA	NA	NA
AVPR2	variable		TRUE	FALSE	FALSE	TRUE	FALSE		12	3	10		skipped_n_ind<=3		NA	NA	NA	NA	NA	NA	NA	NA		NA	NA	NA	NA
AVPR2	variable		FALSE	FALSE	FALSE	TRUE	FALSE		12	3	10		skipped_n_ind<=3		NA	NA	NA	NA	NA	NA	NA	NA		NA	NA	NA	NA
AVPR2	variable		TRUE	TRUE	TRUE	FALSE	FALSE		12	3	10		skipped_n_ind<=3		NA	NA	NA	NA	NA	NA	NA	NA		NA	NA	NA	NA
AVPR2	variable		FALSE	TRUE	TRUE	FALSE	FALSE		12	3	10		skipped_n_ind<=3		NA	NA	NA	NA	NA	NA	NA	NA		NA	NA	NA	NA
AVPR2	variable		TRUE	FALSE	TRUE	FALSE	FALSE		12	3	10		skipped_n_ind<=3		NA	NA	NA	NA	NA	NA	NA	NA		NA	NA	NA	NA
AVPR2	variable		FALSE	FALSE	TRUE	FALSE	FALSE		12	3	10		skipped_n_ind<=3		NA	NA	NA	NA	NA	NA	NA	NA		NA	NA	NA	NA
AVPR2	variable		TRUE	TRUE	FALSE	FALSE	FALSE		12	3	10		skipped_n_ind<=3		NA	NA	NA	NA	NA	NA	NA	NA		NA	NA	NA	NA
AVPR2	variable		FALSE	TRUE	FALSE	FALSE	FALSE		12	3	10		skipped_n_ind<=3		NA	NA	NA	NA	NA	NA	NA	NA		NA	NA	NA	NA
AVPR2	variable		TRUE	FALSE	FALSE	FALSE	FALSE		12	3	10		skipped_n_ind<=3		NA	NA	NA	NA	NA	NA	NA	NA		NA	NA	NA	NA
AVPR2	variable		FALSE	FALSE	FALSE	FALSE	FALSE		12	3	10		skipped_n_ind<=3		NA	NA	NA	NA	NA	NA	NA	NA		NA	NA	NA	NA
BCAP31	silenced		TRUE	TRUE	TRUE	TRUE	TRUE		11	8	11		lmer_singular		-0.0614597	0.0369026	-1.66546	11	0.124013	1	-0.142682	0.0197623		-1.4736	10	22.8214	FALSE
BCAP31	silenced		FALSE	TRUE	TRUE	TRUE	TRUE		11	8	11		lmer_singular		-0.0606656	0.0421662	-1.43872	11	0.178069	0.965017	-0.153473	0.0321417		-0.538637	12	23.7564	FALSE
BCAP31	silenced		TRUE	FALSE	TRUE	TRUE	TRUE		11	8	11		lmer_singular		-0.0665188	0.0466336	-1.42641	11	0.181509	0.711933	-0.169159	0.0361212		1.70659	19	26.0016	FALSE
BCAP31	silenced		FALSE	FALSE	TRUE	TRUE	TRUE		11	8	11		lmer_singular		-0.250799	0.195817	-1.28078	8.13329	0.235584	0.648823	-0.701069	0.199472		36.422	29	60.7171	FALSE
BCAP31	silenced		TRUE	TRUE	FALSE	TRUE	TRUE		11	8	11		lmer_singular		-0.0614597	0.0369026	-1.66546	11	0.124013	0.806395	-0.142682	0.0197623		-3.4736	4	20.8214	FALSE
BCAP31	silenced		FALSE	TRUE	FALSE	TRUE	TRUE		11	8	11		lmer_singular		-0.0606656	0.0421662	-1.43872	11	0.178069	0.909849	-0.153473	0.0321417		-2.53864	6	21.7564	FALSE
BCAP31	silenced		TRUE	FALSE	FALSE	TRUE	TRUE		11	8	11		lmer_singular		-0.0665188	0.0466336	-1.42641	11	0.181509	0.604759	-0.169159	0.0361212		-0.293414	13	24.0016	FALSE
BCAP31	silenced		FALSE	FALSE	FALSE	TRUE	TRUE		11	8	11		lmer		-0.250799	0.195817	-1.28078	8.13329	0.235584	0.535955	-0.701069	0.199472		34.422	25	58.7171	FALSE
BCAP31	silenced		TRUE	TRUE	TRUE	FALSE	TRUE		11	8	11		lmer_singular		-0.0614597	0.0369026	-1.66546	11	0.124013	0.99565	-0.142682	0.0197623		-3.4736	4	20.8214	FALSE
BCAP31	silenced		FALSE	TRUE	TRUE	FALSE	TRUE		11	8	11		lmer_singular		-0.0606656	0.0421662	-1.43872	11	0.178069	0.899099	-0.153473	0.0321417		-2.53864	6	21.7564	FALSE
BCAP31	silenced		TRUE	FALSE	TRUE	FALSE	TRUE		11	8	11		lmer_singular		-0.0665188	0.0466336	-1.42641	11	0.181509	0.718571	-0.169159	0.0361212		-0.293414	13	24.0016	FALSE
BCAP31	silenced		FALSE	FALSE	TRUE	FALSE	TRUE		11	8	11		lmer_singular		-0.297537	0.282768	-1.05223	11	0.315261	0.785123	-0.919905	0.324832		38.0218	32	62.3169	FALSE
BCAP31	silenced		TRUE	TRUE	FALSE	FALSE	TRUE		11	8	11		lm		-0.0614597	0.0499663	-1.23002	NA	0.264725	0.974705	-0.183723	0.0608035		-5.4736	2	18.8214	FALSE
BCAP31	silenced		FALSE	TRUE	FALSE	FALSE	TRUE		11	8	11		lm		-0.0606656	0.0528582	-1.1477	NA	0.288797	0.99151	-0.185655	0.0643242		-4.53864	3	19.7564	FALSE
BCAP31	silenced		TRUE	FALSE	FALSE	FALSE	TRUE		11	8	11		lm		-0.0665188	0.0584584	-1.13788	NA	0.292612	0.844801	-0.204751	0.0717133		-2.29341	8	22.0016	FALSE
BCAP31	silenced		FALSE	FALSE	FALSE	FALSE	TRUE		11	8	11		lm		-0.297537	0.331575	-0.897343	NA	0.395737	0.766741	-1.06215	0.467077		36.0218	28	60.3169	FALSE
BCAP31	silenced		TRUE	TRUE	TRUE	TRUE	FALSE		11	8	11		lmer		-0.0382464	0.0490803	-0.779261	0.00251304	0.9914	1	-Inf	Inf		-24.295	1	0	TRUE
BCAP31	silenced		FALSE	TRUE	TRUE	TRUE	FALSE		11	8	11		lmer		-0.0437919	0.0537791	-0.814293	5.76982	0.447772	0.999648	-0.176668	0.0890838		4.0605	24	28.3555	FALSE
BCAP31	silenced		TRUE	FALSE	TRUE	TRUE	FALSE		11	8	11		lmer_singular		-0.053126	0.0528588	-1.00505	10.262	0.337981	0.822252	-0.170496	0.0642444		2.39778	21	26.6928	FALSE
BCAP31	silenced		FALSE	FALSE	TRUE	TRUE	FALSE		11	8	11		lmer		-0.353099	0.237568	-1.48631	8.44407	0.17355	0.629058	-0.895958	0.18976		37.2811	31	61.5761	FALSE
BCAP31	silenced		TRUE	TRUE	FALSE	TRUE	FALSE		11	8	11		lmer		-0.0623988	0.0419235	-1.4884	7.19829	0.179091	0.861401	-0.160981	0.0361837		0.79789	18	25.0929	FALSE
BCAP31	silenced		FALSE	TRUE	FALSE	TRUE	FALSE		11	8	11		lmer		-0.062653	0.0490862	-1.27639	7.77169	0.238637	0.842366	-0.176427	0.0511214		2.46946	22	26.7645	FALSE
BCAP31	silenced		TRUE	FALSE	FALSE	TRUE	FALSE		11	8	11		lmer_singular		-0.053649	0.0523009	-1.02578	11	0.327026	0.736578	-0.168762	0.0614644		0.496784	16	24.7918	FALSE
BCAP31	silenced		FALSE	FALSE	FALSE	TRUE	FALSE		11	8	11		lmer		-0.351725	0.236544	-1.48693	8.81903	0.171885	0.428535	-0.888504	0.185054		35.2926	27	59.5876	FALSE
BCAP31	silenced		TRUE	TRUE	TRUE	FALSE	FALSE		11	8	11		lmer		-0.0425013	0.0511782	-0.830457	9.59305	0.426465	1	-0.157192	0.0721899		0.501626	17	24.7967	FALSE
BCAP31	silenced		FALSE	TRUE	TRUE	FALSE	FALSE		11	8	11		lmer		-0.02871	0.0621441	-0.46199	9.4035	0.654591	0.999618	-0.168376	0.110956		2.60965	23	26.9047	FALSE
BCAP31	silenced		TRUE	FALSE	TRUE	FALSE	FALSE		11	8	11		lmer		-0.053126	0.0528588	-1.00505	10.262	0.337981	0.870557	-0.170496	0.0642444		0.397785	15	24.6928	FALSE
BCAP31	silenced		FALSE	FALSE	TRUE	FALSE	FALSE		11	8	11		lmer_singular		-0.356428	0.281709	-1.26524	11	0.231932	0.658387	-0.976465	0.263609		36.6737	30	60.9687	FALSE
BCAP31	silenced		TRUE	TRUE	FALSE	FALSE	FALSE		11	8	11		lm		-0.0477576	0.0629446	-0.758724	NA	0.472786	0.991417	-0.196598	0.101083		-0.539901	11	23.7551	FALSE
BCAP31	silenced		FALSE	TRUE	FALSE	FALSE	FALSE		11	8	11		lm		-0.0411232	0.071358	-0.576294	NA	0.580264	0.999159	-0.205675	0.123429		1.72584	20	26.0209	FALSE
BCAP31	silenced		TRUE	FALSE	FALSE	FALSE	FALSE		11	8	11		lm		-0.053649	0.0613282	-0.874785	NA	0.407186	0.856984	-0.195072	0.0877741		-1.50322	9	22.7918	FALSE
BCAP31	silenced		FALSE	FALSE	FALSE	FALSE	FALSE		11	8	11		lm		-0.356428	0.311441	-1.14445	NA	0.281961	0.563296	-1.06096	0.3481		34.6737	26	58.9687	FALSE
BCLAF3	other		TRUE	TRUE	TRUE	TRUE	TRUE		13	1	11		skipped_n_ind<=3		NA	NA	NA	NA	NA	NA	NA	NA		NA	NA	NA	NA
BCLAF3	other		FALSE	TRUE	TRUE	TRUE	TRUE		13	1	11		skipped_n_ind<=3		NA	NA	NA	NA	NA	NA	NA	NA		NA	NA	NA	NA
BCLAF3	other		TRUE	FALSE	TRUE	TRUE	TRUE		13	1	11		skipped_n_ind<=3		NA	NA	NA	NA	NA	NA	NA	NA		NA	NA	NA	NA
BCLAF3	other		FALSE	FALSE	TRUE	TRUE	TRUE		13	1	11		skipped_n_ind<=3		NA	NA	NA	NA	NA	NA	NA	NA		NA	NA	NA	NA
BCLAF3	other		TRUE	TRUE	FALSE	TRUE	TRUE		13	1	11		skipped_n_ind<=3		NA	NA	NA	NA	NA	NA	NA	NA		NA	NA	NA	NA
BCLAF3	other		FALSE	TRUE	FALSE	TRUE	TRUE		13	1	11		skipped_n_ind<=3		NA	NA	NA	NA	NA	NA	NA	NA		NA	NA	NA	NA
BCLAF3	other		TRUE	FALSE	FALSE	TRUE	TRUE		13	1	11		skipped_n_ind<=3		NA	NA	NA	NA	NA	NA	NA	NA		NA	NA	NA	NA
BCLAF3	other		FALSE	FALSE	FALSE	TRUE	TRUE		13	1	11		skipped_n_ind<=3		NA	NA	NA	NA	NA	NA	NA	NA		NA	NA	NA	NA
BCLAF3	other		TRUE	TRUE	TRUE	FALSE	TRUE		13	1	11		skipped_n_ind<=3		NA	NA	NA	NA	NA	NA	NA	NA		NA	NA	NA	NA
BCLAF3	other		FALSE	TRUE	TRUE	FALSE	TRUE		13	1	11		skipped_n_ind<=3		NA	NA	NA	NA	NA	NA	NA	NA		NA	NA	NA	NA
BCLAF3	other		TRUE	FALSE	TRUE	FALSE	TRUE		13	1	11		skipped_n_ind<=3		NA	NA	NA	NA	NA	NA	NA	NA		NA	NA	NA	NA
BCLAF3	other		FALSE	FALSE	TRUE	FALSE	TRUE		13	1	11		skipped_n_ind<=3		NA	NA	NA	NA	NA	NA	NA	NA		NA	NA	NA	NA
BCLAF3	other		TRUE	TRUE	FALSE	FALSE	TRUE		13	1	11		skipped_n_ind<=3		NA	NA	NA	NA	NA	NA	NA	NA		NA	NA	NA	NA
BCLAF3	other		FALSE	TRUE	FALSE	FALSE	TRUE		13	1	11		skipped_n_ind<=3		NA	NA	NA	NA	NA	NA	NA	NA		NA	NA	NA	NA
BCLAF3	other		TRUE	FALSE	FALSE	FALSE	TRUE		13	1	11		skipped_n_ind<=3		NA	NA	NA	NA	NA	NA	NA	NA		NA	NA	NA	NA
BCLAF3	other		FALSE	FALSE	FALSE	FALSE	TRUE		13	1	11		skipped_n_ind<=3		NA	NA	NA	NA	NA	NA	NA	NA		NA	NA	NA	NA
BCLAF3	other		TRUE	TRUE	TRUE	TRUE	FALSE		13	1	11		skipped_n_ind<=3		NA	NA	NA	NA	NA	NA	NA	NA		NA	NA	NA	NA
BCLAF3	other		FALSE	TRUE	TRUE	TRUE	FALSE		13	1	11		skipped_n_ind<=3		NA	NA	NA	NA	NA	NA	NA	NA		NA	NA	NA	NA
BCLAF3	other		TRUE	FALSE	TRUE	TRUE	FALSE		13	1	11		skipped_n_ind<=3		NA	NA	NA	NA	NA	NA	NA	NA		NA	NA	NA	NA
BCLAF3	other		FALSE	FALSE	TRUE	TRUE	FALSE		13	1	11		skipped_n_ind<=3		NA	NA	NA	NA	NA	NA	NA	NA		NA	NA	NA	NA
BCLAF3	other		TRUE	TRUE	FALSE	TRUE	FALSE		13	1	11		skipped_n_ind<=3		NA	NA	NA	NA	NA	NA	NA	NA		NA	NA	NA	NA
BCLAF3	other		FALSE	TRUE	FALSE	TRUE	FALSE		13	1	11		skipped_n_ind<=3		NA	NA	NA	NA	NA	NA	NA	NA		NA	NA	NA	NA
BCLAF3	other		TRUE	FALSE	FALSE	TRUE	FALSE		13	1	11		skipped_n_ind<=3		NA	NA	NA	NA	NA	NA	NA	NA		NA	NA	NA	NA
BCLAF3	other		FALSE	FALSE	FALSE	TRUE	FALSE		13	1	11		skipped_n_ind<=3		NA	NA	NA	NA	NA	NA	NA	NA		NA	NA	NA	NA
BCLAF3	other		TRUE	TRUE	TRUE	FALSE	FALSE		13	1	11		skipped_n_ind<=3		NA	NA	NA	NA	NA	NA	NA	NA		NA	NA	NA	NA
BCLAF3	other		FALSE	TRUE	TRUE	FALSE	FALSE		13	1	11		skipped_n_ind<=3		NA	NA	NA	NA	NA	NA	NA	NA		NA	NA	NA	NA
BCLAF3	other		TRUE	FALSE	TRUE	FALSE	FALSE		13	1	11		skipped_n_ind<=3		NA	NA	NA	NA	NA	NA	NA	NA		NA	NA	NA	NA
BCLAF3	other		FALSE	FALSE	TRUE	FALSE	FALSE		13	1	11		skipped_n_ind<=3		NA	NA	NA	NA	NA	NA	NA	NA		NA	NA	NA	NA
BCLAF3	other		TRUE	TRUE	FALSE	FALSE	FALSE		13	1	11		skipped_n_ind<=3		NA	NA	NA	NA	NA	NA	NA	NA		NA	NA	NA	NA
BCLAF3	other		FALSE	TRUE	FALSE	FALSE	FALSE		13	1	11		skipped_n_ind<=3		NA	NA	NA	NA	NA	NA	NA	NA		NA	NA	NA	NA
BCLAF3	other		TRUE	FALSE	FALSE	FALSE	FALSE		13	1	11		skipped_n_ind<=3		NA	NA	NA	NA	NA	NA	NA	NA		NA	NA	NA	NA
BCLAF3	other		FALSE	FALSE	FALSE	FALSE	FALSE		13	1	11		skipped_n_ind<=3		NA	NA	NA	NA	NA	NA	NA	NA		NA	NA	NA	NA
BCOR	silenced		TRUE	TRUE	TRUE	TRUE	TRUE		17	14	16		lmer		0.148281	0.162617	0.911847	0.0309734	0.930229	1	-1.46506e+40	1.46506e+40		28.7001	13	75.6079	FALSE
BCOR	silenced		FALSE	TRUE	TRUE	TRUE	TRUE		17	14	16		failed		NA	NA	NA	NA	NA	NA	NA	NA		NA	NA	NA	NA
BCOR	silenced		TRUE	FALSE	TRUE	TRUE	TRUE		17	14	16		lmer		0.164012	0.132444	1.23835	0.138789	0.771864	1	-6.14997e+07	6.14997e+07		28.3091	12	75.2169	FALSE
BCOR	silenced		FALSE	FALSE	TRUE	TRUE	TRUE		17	14	16		failed		NA	NA	NA	NA	NA	NA	NA	NA		NA	NA	NA	NA
BCOR	silenced		TRUE	TRUE	FALSE	TRUE	TRUE		17	14	16		lmer		0.131589	0.1195	1.10116	10.4022	0.295653	0.982853	-0.133284	0.396462		51.7351	20	98.6429	FALSE
BCOR	silenced		FALSE	TRUE	FALSE	TRUE	TRUE		17	14	16		lmer		0.147338	0.117599	1.25289	9.79212	0.239339	0.912179	-0.115445	0.410122		50.0265	17	96.9343	FALSE
BCOR	silenced		TRUE	FALSE	FALSE	TRUE	TRUE		17	14	16		lmer		0.139677	0.11892	1.17455	9.89713	0.267661	0.696707	-0.125667	0.40502		49.9249	16	96.8327	FALSE
BCOR	silenced		FALSE	FALSE	FALSE	TRUE	TRUE		17	14	16		lmer		0.14807	0.116895	1.2667	9.9419	0.234134	0.535955	-0.112594	0.408734		48.0299	14	94.9377	FALSE
BCOR	silenced		TRUE	TRUE	TRUE	FALSE	TRUE		17	14	16		lmer		0.0885773	0.246602	0.359191	17	0.723875	1	-0.431708	0.608862		-1.85202	8	45.0558	FALSE
BCOR	silenced		FALSE	TRUE	TRUE	FALSE	TRUE		17	14	16		lmer		0.0801764	0.255544	0.313748	0.000692344	0.997805	0.999463	-Inf	Inf		-43.2346	5	3.67317	FALSE
BCOR	silenced		TRUE	FALSE	TRUE	FALSE	TRUE		17	14	16		lmer		0.0898991	0.246598	0.364558	0.000658313	0.997798	1	-Inf	Inf		-43.4228	4	3.48496	FALSE
BCOR	silenced		FALSE	FALSE	TRUE	FALSE	TRUE		17	14	16		lmer		0.104682	0.266633	0.392607	0.000568665	0.998014	0.999365	-Inf	Inf		-45.9255	2	0.982295	TRUE
BCOR	silenced		TRUE	TRUE	FALSE	FALSE	TRUE		17	14	16		lm		0.0836831	0.295417	0.283271	NA	0.781797	0.974705	-0.559976	0.727342		58.1837	29	105.091	FALSE
BCOR	silenced		FALSE	TRUE	FALSE	FALSE	TRUE		17	14	16		lm		0.0700054	0.283309	0.247099	NA	0.808691	0.99151	-0.542047	0.682058		56.3821	27	103.29	FALSE
BCOR	silenced		TRUE	FALSE	FALSE	FALSE	TRUE		17	14	16		lm		0.0908446	0.279929	0.324527	NA	0.750702	0.945253	-0.513905	0.695594		56.2124	26	103.12	FALSE
BCOR	silenced		FALSE	FALSE	FALSE	FALSE	TRUE		17	14	16		lm		0.0642433	0.261971	0.24523	NA	0.809836	0.929872	-0.497629	0.626115		54.3889	23	101.297	FALSE
BCOR	silenced		TRUE	TRUE	TRUE	TRUE	FALSE		17	14	16		failed		NA	NA	NA	NA	NA	NA	NA	NA		NA	NA	NA	NA
BCOR	silenced		FALSE	TRUE	TRUE	TRUE	FALSE		17	14	16		lmer		0.164228	0.143253	1.14642	0.00230556	0.991127	0.999648	-Inf	Inf		21.2302	9	68.1379	FALSE
BCOR	silenced		TRUE	FALSE	TRUE	TRUE	FALSE		17	14	16		lmer		0.147318	0.165363	0.890881	0.00406244	0.986562	1	-Inf	Inf		22.3961	11	69.3039	FALSE
BCOR	silenced		FALSE	FALSE	TRUE	TRUE	FALSE		17	14	16		lmer		0.139036	0.169021	0.822597	0.0107085	0.970817	0.999995	-2.74313e+119	2.74313e+119		21.8944	10	68.8022	FALSE
BCOR	silenced		TRUE	TRUE	FALSE	TRUE	FALSE		17	14	16		lmer		0.161046	0.137498	1.17126	10.0315	0.268563	0.944451	-0.145188	0.467279		53.2628	22	100.171	FALSE
BCOR	silenced		FALSE	TRUE	FALSE	TRUE	FALSE		17	14	16		lmer		0.164154	0.134124	1.2239	9.68403	0.249933	0.842366	-0.13602	0.464328		51.273	19	98.1808	FALSE
BCOR	silenced		TRUE	FALSE	FALSE	TRUE	FALSE		17	14	16		lmer		0.159435	0.136959	1.16411	9.80489	0.271923	0.665408	-0.146553	0.465424		51.2723	18	98.18	FALSE
BCOR	silenced		FALSE	FALSE	FALSE	TRUE	FALSE		17	14	16		lmer		0.169785	0.13442	1.2631	9.84749	0.235641	0.510555	-0.130351	0.469922		49.3863	15	96.2941	FALSE
BCOR	silenced		TRUE	TRUE	TRUE	FALSE	FALSE		17	14	16		lmer		0.0885771	0.246602	0.359191	17	0.723875	1	-0.431708	0.608862		-2.68345	7	44.2243	FALSE
BCOR	silenced		FALSE	TRUE	TRUE	FALSE	FALSE		17	14	16		lmer		0.0884839	0.247184	0.357968	0.000756805	0.997536	0.999618	-Inf	Inf		-44.9798	3	1.92802	TRUE
BCOR	silenced		TRUE	FALSE	TRUE	FALSE	FALSE		17	14	16		lmer		0.0885771	0.246602	0.35919	17	0.723875	0.98447	-0.431708	0.608862		-5.98211	6	40.9257	FALSE
BCOR	silenced		FALSE	FALSE	TRUE	FALSE	FALSE		17	14	16		lmer		0.1139	0.25044	0.454801	0.000775722	0.997299	0.999422	-Inf	Inf		-46.9078	1	0	TRUE
BCOR	silenced		TRUE	TRUE	FALSE	FALSE	FALSE		17	14	16		lm		0.0599103	0.290294	0.206378	NA	0.839693	0.991417	-0.567231	0.687052		57.1135	28	104.021	FALSE
BCOR	silenced		FALSE	TRUE	FALSE	FALSE	FALSE		17	14	16		lm		0.0540699	0.278616	0.194066	NA	0.848912	0.999159	-0.543503	0.651643		55.1624	25	102.07	FALSE
BCOR	silenced		TRUE	FALSE	FALSE	FALSE	FALSE		17	14	16		lm		0.0600344	0.27461	0.218617	NA	0.830103	0.980707	-0.528946	0.649015		55.1135	24	102.021	FALSE
BCOR	silenced		FALSE	FALSE	FALSE	FALSE	FALSE		17	14	16		lm		0.0445601	0.257942	0.172752	NA	0.865156	0.985907	-0.505231	0.594351		53.1795	21	100.087	FALSE
BCORL1	silenced		TRUE	TRUE	TRUE	TRUE	TRUE		23	5	18		lmer_singular		0.0924376	0.362645	0.254898	23	0.801067	1	-0.65775	0.842626		74.9773	32	6.81242	FALSE
BCORL1	silenced		FALSE	TRUE	TRUE	TRUE	TRUE		23	5	18		lmer_singular		0.0584578	0.364762	0.160263	23	0.874073	0.999588	-0.69611	0.813026		73.5788	28	5.41396	FALSE
BCORL1	silenced		TRUE	FALSE	TRUE	TRUE	TRUE		23	5	18		lmer_singular		0.412922	0.206775	1.99697	23	0.0577951	0.645912	-0.0148239	0.840669		74.082	30	5.91713	FALSE
BCORL1	silenced		FALSE	FALSE	TRUE	TRUE	TRUE		23	5	18		lmer_singular		0.378159	0.204124	1.85259	23	0.076817	0.43719	-0.0441038	0.800421		72.6492	22	4.48438	FALSE
BCORL1	silenced		TRUE	TRUE	FALSE	TRUE	TRUE		23	5	18		lmer_singular		0.0924376	0.362645	0.254898	23	0.801067	0.99153	-0.65775	0.842626		72.9773	25	4.81242	FALSE
BCORL1	silenced		FALSE	TRUE	FALSE	TRUE	TRUE		23	5	18		lmer_singular		0.0584578	0.364762	0.160263	23	0.874073	1	-0.69611	0.813026		71.5788	15	3.41396	FALSE
BCORL1	silenced		TRUE	FALSE	FALSE	TRUE	TRUE		23	5	18		lmer_singular		0.412922	0.206775	1.99697	23	0.0577951	0.48713	-0.0148239	0.840669		72.082	19	3.91713	FALSE
BCORL1	silenced		FALSE	FALSE	FALSE	TRUE	TRUE		23	5	18		lmer_singular		0.378159	0.204124	1.85259	23	0.076817	0.332874	-0.0441038	0.800421		70.6492	9	2.48438	FALSE
BCORL1	silenced		TRUE	TRUE	TRUE	FALSE	TRUE		23	5	18		lmer_singular		0.0924376	0.362645	0.254898	23	0.801067	1	-0.65775	0.842626		72.9773	25	4.81242	FALSE
BCORL1	silenced		FALSE	TRUE	TRUE	FALSE	TRUE		23	5	18		lmer_singular		0.0584578	0.364762	0.160263	23	0.874073	0.999463	-0.69611	0.813026		71.5788	15	3.41396	FALSE
BCORL1	silenced		TRUE	FALSE	TRUE	FALSE	TRUE		23	5	18		lmer_singular		0.412922	0.206775	1.99697	23	0.0577951	0.678271	-0.0148239	0.840669		72.082	19	3.91713	FALSE
BCORL1	silenced		FALSE	FALSE	TRUE	FALSE	TRUE		23	5	18		lmer_singular		0.378159	0.204124	1.85259	23	0.076817	0.47111	-0.0441038	0.800421		70.6492	9	2.48438	FALSE
BCORL1	silenced		TRUE	TRUE	FALSE	FALSE	TRUE		23	5	18		lm		0.0924376	0.40993	0.225496	NA	0.824134	0.974705	-0.768792	0.953668		70.9773	12	2.81242	FALSE
BCORL1	silenced		FALSE	TRUE	FALSE	FALSE	TRUE		23	5	18		lm		0.0584578	0.401326	0.145662	NA	0.885723	0.99151	-0.781527	0.898442		69.5788	4	1.41396	TRUE
BCORL1	silenced		TRUE	FALSE	FALSE	FALSE	TRUE		23	5	18		lm		0.412922	0.227502	1.81503	NA	0.0853389	0.626881	-0.0632443	0.889089		70.082	6	1.91713	TRUE
BCORL1	silenced		FALSE	FALSE	FALSE	FALSE	TRUE		23	5	18		lm		0.378159	0.218899	1.72755	NA	0.0994804	0.393688	-0.0784556	0.834773		68.6492	2	0.48438	TRUE
BCORL1	silenced		TRUE	TRUE	TRUE	TRUE	FALSE		23	5	18		lmer_singular		0.089711	0.37702	0.237948	23	0.814029	1	-0.690214	0.869636		74.7662	31	6.6013	FALSE
BCORL1	silenced		FALSE	TRUE	TRUE	TRUE	FALSE		23	5	18		lmer_singular		0.0474601	0.38106	0.124547	23	0.901964	0.999648	-0.740823	0.835743		73.5995	29	5.4346	FALSE
BCORL1	silenced		TRUE	FALSE	TRUE	TRUE	FALSE		23	5	18		lmer_singular		0.343543	0.203655	1.68689	23	0.105143	0.647421	-0.0777491	0.764835		73.3907	27	5.22579	FALSE
BCORL1	silenced		FALSE	FALSE	TRUE	TRUE	FALSE		23	5	18		lmer_singular		0.294316	0.199279	1.4769	23	0.153264	0.588674	-0.117924	0.706555		72.1649	21	4	FALSE
BCORL1	silenced		TRUE	TRUE	FALSE	TRUE	FALSE		23	5	18		lmer_singular		0.089711	0.37702	0.237948	23	0.814029	1	-0.690214	0.869636		72.7662	23	4.6013	FALSE
BCORL1	silenced		FALSE	TRUE	FALSE	TRUE	FALSE		23	5	18		lmer_singular		0.0474601	0.38106	0.124547	23	0.901964	1	-0.740823	0.835743		71.5995	17	3.4346	FALSE
BCORL1	silenced		TRUE	FALSE	FALSE	TRUE	FALSE		23	5	18		lmer_singular		0.343543	0.203655	1.68689	23	0.105143	0.462929	-0.0777491	0.764835		71.3907	13	3.22579	FALSE
BCORL1	silenced		FALSE	FALSE	FALSE	TRUE	FALSE		23	5	18		lmer_singular		0.294316	0.199279	1.4769	23	0.153264	0.392874	-0.117924	0.706555		70.1649	7	2	TRUE
BCORL1	silenced		TRUE	TRUE	TRUE	FALSE	FALSE		23	5	18		lmer_singular		0.089711	0.37702	0.237948	23	0.814029	1	-0.690214	0.869636		72.7662	23	4.6013	FALSE
BCORL1	silenced		FALSE	TRUE	TRUE	FALSE	FALSE		23	5	18		lmer_singular		0.0474601	0.38106	0.124547	23	0.901964	0.999618	-0.740823	0.835743		71.5995	17	3.4346	FALSE
BCORL1	silenced		TRUE	FALSE	TRUE	FALSE	FALSE		23	5	18		lmer_singular		0.343543	0.203655	1.68689	23	0.105143	0.647639	-0.0777491	0.764835		71.3907	13	3.22579	FALSE
BCORL1	silenced		FALSE	FALSE	TRUE	FALSE	FALSE		23	5	18		lmer_singular		0.294316	0.199279	1.4769	23	0.153264	0.53949	-0.117924	0.706555		70.1649	7	2	TRUE
BCORL1	silenced		TRUE	TRUE	FALSE	FALSE	FALSE		23	5	18		lm		0.089711	0.414812	0.216269	NA	0.831083	0.991417	-0.7785	0.957922		70.7662	11	2.6013	FALSE
BCORL1	silenced		FALSE	TRUE	FALSE	FALSE	FALSE		23	5	18		lm		0.0474601	0.408642	0.116141	NA	0.908699	0.999159	-0.804951	0.899872		69.5995	5	1.4346	TRUE
BCORL1	silenced		TRUE	FALSE	FALSE	FALSE	FALSE		23	5	18		lm		0.343543	0.218395	1.57303	NA	0.131398	0.543134	-0.112022	0.799108		69.3907	3	1.22579	TRUE
BCORL1	silenced		FALSE	FALSE	FALSE	FALSE	FALSE		23	5	18		lm		0.294316	0.208553	1.41123	NA	0.172821	0.434389	-0.139393	0.728025		68.1649	1	0	TRUE
BEX2	silenced		TRUE	TRUE	TRUE	TRUE	TRUE		5	3	5		skipped_n_ind<=3		NA	NA	NA	NA	NA	NA	NA	NA		NA	NA	NA	NA
BEX2	silenced		FALSE	TRUE	TRUE	TRUE	TRUE		5	3	5		skipped_n_ind<=3		NA	NA	NA	NA	NA	NA	NA	NA		NA	NA	NA	NA
BEX2	silenced		TRUE	FALSE	TRUE	TRUE	TRUE		5	3	5		skipped_n_ind<=3		NA	NA	NA	NA	NA	NA	NA	NA		NA	NA	NA	NA
BEX2	silenced		FALSE	FALSE	TRUE	TRUE	TRUE		5	3	5		skipped_n_ind<=3		NA	NA	NA	NA	NA	NA	NA	NA		NA	NA	NA	NA
BEX2	silenced		TRUE	TRUE	FALSE	TRUE	TRUE		5	3	5		skipped_n_ind<=3		NA	NA	NA	NA	NA	NA	NA	NA		NA	NA	NA	NA
BEX2	silenced		FALSE	TRUE	FALSE	TRUE	TRUE		5	3	5		skipped_n_ind<=3		NA	NA	NA	NA	NA	NA	NA	NA		NA	NA	NA	NA
BEX2	silenced		TRUE	FALSE	FALSE	TRUE	TRUE		5	3	5		skipped_n_ind<=3		NA	NA	NA	NA	NA	NA	NA	NA		NA	NA	NA	NA
BEX2	silenced		FALSE	FALSE	FALSE	TRUE	TRUE		5	3	5		skipped_n_ind<=3		NA	NA	NA	NA	NA	NA	NA	NA		NA	NA	NA	NA
BEX2	silenced		TRUE	TRUE	TRUE	FALSE	TRUE		5	3	5		skipped_n_ind<=3		NA	NA	NA	NA	NA	NA	NA	NA		NA	NA	NA	NA
BEX2	silenced		FALSE	TRUE	TRUE	FALSE	TRUE		5	3	5		skipped_n_ind<=3		NA	NA	NA	NA	NA	NA	NA	NA		NA	NA	NA	NA
BEX2	silenced		TRUE	FALSE	TRUE	FALSE	TRUE		5	3	5		skipped_n_ind<=3		NA	NA	NA	NA	NA	NA	NA	NA		NA	NA	NA	NA
BEX2	silenced		FALSE	FALSE	TRUE	FALSE	TRUE		5	3	5		skipped_n_ind<=3		NA	NA	NA	NA	NA	NA	NA	NA		NA	NA	NA	NA
BEX2	silenced		TRUE	TRUE	FALSE	FALSE	TRUE		5	3	5		skipped_n_ind<=3		NA	NA	NA	NA	NA	NA	NA	NA		NA	NA	NA	NA
BEX2	silenced		FALSE	TRUE	FALSE	FALSE	TRUE		5	3	5		skipped_n_ind<=3		NA	NA	NA	NA	NA	NA	NA	NA		NA	NA	NA	NA
BEX2	silenced		TRUE	FALSE	FALSE	FALSE	TRUE		5	3	5		skipped_n_ind<=3		NA	NA	NA	NA	NA	NA	NA	NA		NA	NA	NA	NA
BEX2	silenced		FALSE	FALSE	FALSE	FALSE	TRUE		5	3	5		skipped_n_ind<=3		NA	NA	NA	NA	NA	NA	NA	NA		NA	NA	NA	NA
BEX2	silenced		TRUE	TRUE	TRUE	TRUE	FALSE		5	3	5		skipped_n_ind<=3		NA	NA	NA	NA	NA	NA	NA	NA		NA	NA	NA	NA
BEX2	silenced		FALSE	TRUE	TRUE	TRUE	FALSE		5	3	5		skipped_n_ind<=3		NA	NA	NA	NA	NA	NA	NA	NA		NA	NA	NA	NA
BEX2	silenced		TRUE	FALSE	TRUE	TRUE	FALSE		5	3	5		skipped_n_ind<=3		NA	NA	NA	NA	NA	NA	NA	NA		NA	NA	NA	NA
BEX2	silenced		FALSE	FALSE	TRUE	TRUE	FALSE		5	3	5		skipped_n_ind<=3		NA	NA	NA	NA	NA	NA	NA	NA		NA	NA	NA	NA
BEX2	silenced		TRUE	TRUE	FALSE	TRUE	FALSE		5	3	5		skipped_n_ind<=3		NA	NA	NA	NA	NA	NA	NA	NA		NA	NA	NA	NA
BEX2	silenced		FALSE	TRUE	FALSE	TRUE	FALSE		5	3	5		skipped_n_ind<=3		NA	NA	NA	NA	NA	NA	NA	NA		NA	NA	NA	NA
BEX2	silenced		TRUE	FALSE	FALSE	TRUE	FALSE		5	3	5		skipped_n_ind<=3		NA	NA	NA	NA	NA	NA	NA	NA		NA	NA	NA	NA
BEX2	silenced		FALSE	FALSE	FALSE	TRUE	FALSE		5	3	5		skipped_n_ind<=3		NA	NA	NA	NA	NA	NA	NA	NA		NA	NA	NA	NA
BEX2	silenced		TRUE	TRUE	TRUE	FALSE	FALSE		5	3	5		skipped_n_ind<=3		NA	NA	NA	NA	NA	NA	NA	NA		NA	NA	NA	NA
BEX2	silenced		FALSE	TRUE	TRUE	FALSE	FALSE		5	3	5		skipped_n_ind<=3		NA	NA	NA	NA	NA	NA	NA	NA		NA	NA	NA	NA
BEX2	silenced		TRUE	FALSE	TRUE	FALSE	FALSE		5	3	5		skipped_n_ind<=3		NA	NA	NA	NA	NA	NA	NA	NA		NA	NA	NA	NA
BEX2	silenced		FALSE	FALSE	TRUE	FALSE	FALSE		5	3	5		skipped_n_ind<=3		NA	NA	NA	NA	NA	NA	NA	NA		NA	NA	NA	NA
BEX2	silenced		TRUE	TRUE	FALSE	FALSE	FALSE		5	3	5		skipped_n_ind<=3		NA	NA	NA	NA	NA	NA	NA	NA		NA	NA	NA	NA
BEX2	silenced		FALSE	TRUE	FALSE	FALSE	FALSE		5	3	5		skipped_n_ind<=3		NA	NA	NA	NA	NA	NA	NA	NA		NA	NA	NA	NA
BEX2	silenced		TRUE	FALSE	FALSE	FALSE	FALSE		5	3	5		skipped_n_ind<=3		NA	NA	NA	NA	NA	NA	NA	NA		NA	NA	NA	NA
BEX2	silenced		FALSE	FALSE	FALSE	FALSE	FALSE		5	3	5		skipped_n_ind<=3		NA	NA	NA	NA	NA	NA	NA	NA		NA	NA	NA	NA
BEX4	silenced		TRUE	TRUE	TRUE	TRUE	TRUE		22	3	17		skipped_n_ind<=3		NA	NA	NA	NA	NA	NA	NA	NA		NA	NA	NA	NA
BEX4	silenced		FALSE	TRUE	TRUE	TRUE	TRUE		22	3	17		skipped_n_ind<=3		NA	NA	NA	NA	NA	NA	NA	NA		NA	NA	NA	NA
BEX4	silenced		TRUE	FALSE	TRUE	TRUE	TRUE		22	3	17		skipped_n_ind<=3		NA	NA	NA	NA	NA	NA	NA	NA		NA	NA	NA	NA
BEX4	silenced		FALSE	FALSE	TRUE	TRUE	TRUE		22	3	17		skipped_n_ind<=3		NA	NA	NA	NA	NA	NA	NA	NA		NA	NA	NA	NA
BEX4	silenced		TRUE	TRUE	FALSE	TRUE	TRUE		22	3	17		skipped_n_ind<=3		NA	NA	NA	NA	NA	NA	NA	NA		NA	NA	NA	NA
BEX4	silenced		FALSE	TRUE	FALSE	TRUE	TRUE		22	3	17		skipped_n_ind<=3		NA	NA	NA	NA	NA	NA	NA	NA		NA	NA	NA	NA
BEX4	silenced		TRUE	FALSE	FALSE	TRUE	TRUE		22	3	17		skipped_n_ind<=3		NA	NA	NA	NA	NA	NA	NA	NA		NA	NA	NA	NA
BEX4	silenced		FALSE	FALSE	FALSE	TRUE	TRUE		22	3	17		skipped_n_ind<=3		NA	NA	NA	NA	NA	NA	NA	NA		NA	NA	NA	NA
BEX4	silenced		TRUE	TRUE	TRUE	FALSE	TRUE		22	3	17		skipped_n_ind<=3		NA	NA	NA	NA	NA	NA	NA	NA		NA	NA	NA	NA
BEX4	silenced		FALSE	TRUE	TRUE	FALSE	TRUE		22	3	17		skipped_n_ind<=3		NA	NA	NA	NA	NA	NA	NA	NA		NA	NA	NA	NA
BEX4	silenced		TRUE	FALSE	TRUE	FALSE	TRUE		22	3	17		skipped_n_ind<=3		NA	NA	NA	NA	NA	NA	NA	NA		NA	NA	NA	NA
BEX4	silenced		FALSE	FALSE	TRUE	FALSE	TRUE		22	3	17		skipped_n_ind<=3		NA	NA	NA	NA	NA	NA	NA	NA		NA	NA	NA	NA
BEX4	silenced		TRUE	TRUE	FALSE	FALSE	TRUE		22	3	17		skipped_n_ind<=3		NA	NA	NA	NA	NA	NA	NA	NA		NA	NA	NA	NA
BEX4	silenced		FALSE	TRUE	FALSE	FALSE	TRUE		22	3	17		skipped_n_ind<=3		NA	NA	NA	NA	NA	NA	NA	NA		NA	NA	NA	NA
BEX4	silenced		TRUE	FALSE	FALSE	FALSE	TRUE		22	3	17		skipped_n_ind<=3		NA	NA	NA	NA	NA	NA	NA	NA		NA	NA	NA	NA
BEX4	silenced		FALSE	FALSE	FALSE	FALSE	TRUE		22	3	17		skipped_n_ind<=3		NA	NA	NA	NA	NA	NA	NA	NA		NA	NA	NA	NA
BEX4	silenced		TRUE	TRUE	TRUE	TRUE	FALSE		22	3	17		skipped_n_ind<=3		NA	NA	NA	NA	NA	NA	NA	NA		NA	NA	NA	NA
BEX4	silenced		FALSE	TRUE	TRUE	TRUE	FALSE		22	3	17		skipped_n_ind<=3		NA	NA	NA	NA	NA	NA	NA	NA		NA	NA	NA	NA
BEX4	silenced		TRUE	FALSE	TRUE	TRUE	FALSE		22	3	17		skipped_n_ind<=3		NA	NA	NA	NA	NA	NA	NA	NA		NA	NA	NA	NA
BEX4	silenced		FALSE	FALSE	TRUE	TRUE	FALSE		22	3	17		skipped_n_ind<=3		NA	NA	NA	NA	NA	NA	NA	NA		NA	NA	NA	NA
BEX4	silenced		TRUE	TRUE	FALSE	TRUE	FALSE		22	3	17		skipped_n_ind<=3		NA	NA	NA	NA	NA	NA	NA	NA		NA	NA	NA	NA
BEX4	silenced		FALSE	TRUE	FALSE	TRUE	FALSE		22	3	17		skipped_n_ind<=3		NA	NA	NA	NA	NA	NA	NA	NA		NA	NA	NA	NA
BEX4	silenced		TRUE	FALSE	FALSE	TRUE	FALSE		22	3	17		skipped_n_ind<=3		NA	NA	NA	NA	NA	NA	NA	NA		NA	NA	NA	NA
BEX4	silenced		FALSE	FALSE	FALSE	TRUE	FALSE		22	3	17		skipped_n_ind<=3		NA	NA	NA	NA	NA	NA	NA	NA		NA	NA	NA	NA
BEX4	silenced		TRUE	TRUE	TRUE	FALSE	FALSE		22	3	17		skipped_n_ind<=3		NA	NA	NA	NA	NA	NA	NA	NA		NA	NA	NA	NA
BEX4	silenced		FALSE	TRUE	TRUE	FALSE	FALSE		22	3	17		skipped_n_ind<=3		NA	NA	NA	NA	NA	NA	NA	NA		NA	NA	NA	NA
BEX4	silenced		TRUE	FALSE	TRUE	FALSE	FALSE		22	3	17		skipped_n_ind<=3		NA	NA	NA	NA	NA	NA	NA	NA		NA	NA	NA	NA
BEX4	silenced		FALSE	FALSE	TRUE	FALSE	FALSE		22	3	17		skipped_n_ind<=3		NA	NA	NA	NA	NA	NA	NA	NA		NA	NA	NA	NA
BEX4	silenced		TRUE	TRUE	FALSE	FALSE	FALSE		22	3	17		skipped_n_ind<=3		NA	NA	NA	NA	NA	NA	NA	NA		NA	NA	NA	NA
BEX4	silenced		FALSE	TRUE	FALSE	FALSE	FALSE		22	3	17		skipped_n_ind<=3		NA	NA	NA	NA	NA	NA	NA	NA		NA	NA	NA	NA
BEX4	silenced		TRUE	FALSE	FALSE	FALSE	FALSE		22	3	17		skipped_n_ind<=3		NA	NA	NA	NA	NA	NA	NA	NA		NA	NA	NA	NA
BEX4	silenced		FALSE	FALSE	FALSE	FALSE	FALSE		22	3	17		skipped_n_ind<=3		NA	NA	NA	NA	NA	NA	NA	NA		NA	NA	NA	NA
BGN	silenced		TRUE	TRUE	TRUE	TRUE	TRUE		47	8	38		lmer_singular		-0.140724	0.166067	-0.847391	33.7844	0.402741	1	-0.478291	0.196844		134.067	9	4.81381	FALSE
BGN	silenced		FALSE	TRUE	TRUE	TRUE	TRUE		47	8	38		lmer_singular		-0.109219	0.164445	-0.66417	32.9238	0.511207	0.999588	-0.443814	0.225376		133.179	7	3.92514	FALSE
BGN	silenced		TRUE	FALSE	TRUE	TRUE	TRUE		47	8	38		lmer_singular		0.154103	0.135957	1.13347	30.713	0.265788	0.792617	-0.123288	0.431495		138.999	27	9.74555	FALSE
BGN	silenced		FALSE	FALSE	TRUE	TRUE	TRUE		47	8	38		lmer_singular		0.193106	0.126336	1.52852	33.0665	0.135895	0.582249	-0.0639059	0.450119		137.535	22	8.28096	FALSE
BGN	silenced		TRUE	TRUE	FALSE	TRUE	TRUE		47	8	38		lmer		-0.140724	0.166067	-0.847391	33.7844	0.402741	0.99153	-0.478291	0.196844		132.067	5	2.81381	FALSE
BGN	silenced		FALSE	TRUE	FALSE	TRUE	TRUE		47	8	38		lmer		-0.109219	0.164444	-0.664167	32.9239	0.511208	0.912179	-0.443813	0.225375		131.179	3	1.92514	TRUE
BGN	silenced		TRUE	FALSE	FALSE	TRUE	TRUE		47	8	38		lmer		0.154103	0.135957	1.13347	30.713	0.265788	0.696707	-0.123288	0.431495		136.999	17	7.74555	FALSE
BGN	silenced		FALSE	FALSE	FALSE	TRUE	TRUE		47	8	38		lmer		0.193106	0.126336	1.52852	33.0665	0.135895	0.441658	-0.0639059	0.450119		135.535	13	6.28096	FALSE
BGN	silenced		TRUE	TRUE	TRUE	FALSE	TRUE		47	8	38		lmer_singular		-0.163684	0.190591	-0.858821	47	0.394798	1	-0.547104	0.219736		138.383	25	9.12892	FALSE
BGN	silenced		FALSE	TRUE	TRUE	FALSE	TRUE		47	8	38		lmer_singular		-0.12395	0.189298	-0.654788	47	0.515796	0.999463	-0.504769	0.256869		137.532	21	8.27829	FALSE
BGN	silenced		TRUE	FALSE	TRUE	FALSE	TRUE		47	8	38		lmer_singular		0.116953	0.154706	0.755969	47	0.45344	0.926312	-0.194276	0.428182		141.417	32	12.163	FALSE
BGN	silenced		FALSE	FALSE	TRUE	FALSE	TRUE		47	8	38		lmer_singular		0.150721	0.142698	1.05622	47	0.296266	0.772633	-0.13635	0.437792		139.723	30	10.4698	FALSE
BGN	silenced		TRUE	TRUE	FALSE	FALSE	TRUE		47	8	38		lm		-0.163684	0.201617	-0.811855	NA	0.421453	0.974705	-0.570564	0.243196		136.383	16	7.12892	FALSE
BGN	silenced		FALSE	TRUE	FALSE	FALSE	TRUE		47	8	38		lm		-0.12395	0.197907	-0.626305	NA	0.534426	0.99151	-0.523068	0.275168		135.532	12	6.27829	FALSE
BGN	silenced		TRUE	FALSE	FALSE	FALSE	TRUE		47	8	38		lm		0.116953	0.161742	0.723085	NA	0.473542	0.892822	-0.20923	0.443137		139.417	29	10.163	FALSE
BGN	silenced		FALSE	FALSE	FALSE	FALSE	TRUE		47	8	38		lm		0.150721	0.147482	1.02196	NA	0.312388	0.674629	-0.14651	0.447952		137.723	23	8.46981	FALSE
BGN	silenced		TRUE	TRUE	TRUE	TRUE	FALSE		47	8	38		lmer_singular		-0.132016	0.164594	-0.802072	33.9441	0.428091	1	-0.466531	0.202499		132.279	6	3.02497	FALSE
BGN	silenced		FALSE	TRUE	TRUE	TRUE	FALSE		47	8	38		lmer_singular		-0.105293	0.163458	-0.644158	33.5574	0.523852	0.999648	-0.437642	0.227056		131.254	4	2	FALSE
BGN	silenced		TRUE	FALSE	TRUE	TRUE	FALSE		47	8	38		lmer_singular		0.16047	0.134397	1.19401	31.0831	0.241509	0.735729	-0.113604	0.434544		137.169	19	7.91587	FALSE
BGN	silenced		FALSE	FALSE	TRUE	TRUE	FALSE		47	8	38		lmer		0.142469	0.195659	0.72815	1.55565	0.560265	0.946847	-0.977535	1.26247		135.689	14	6.43562	FALSE
BGN	silenced		TRUE	TRUE	FALSE	TRUE	FALSE		47	8	38		lmer		-0.132016	0.164594	-0.802072	33.9441	0.428091	1	-0.466531	0.202499		130.279	2	1.02497	TRUE
BGN	silenced		FALSE	TRUE	FALSE	TRUE	FALSE		47	8	38		lmer		-0.105293	0.163458	-0.644157	33.5575	0.523853	1	-0.437641	0.227056		129.254	1	0	TRUE
BGN	silenced		TRUE	FALSE	FALSE	TRUE	FALSE		47	8	38		lmer		0.16047	0.134397	1.19401	31.0831	0.241509	0.653931	-0.113604	0.434544		135.169	10	5.91587	FALSE
BGN	silenced		FALSE	FALSE	FALSE	TRUE	FALSE		47	8	38		lmer		0.207924	0.123331	1.6859	31.5632	0.101678	0.340419	-0.04343	0.459278		133.862	8	4.60797	FALSE
BGN	silenced		TRUE	TRUE	TRUE	FALSE	FALSE		47	8	38		lmer_singular		-0.135086	0.192414	-0.70206	47	0.486104	1	-0.522174	0.252001		137.947	24	8.6936	FALSE
BGN	silenced		FALSE	TRUE	TRUE	FALSE	FALSE		47	8	38		lmer_singular		-0.0849296	0.191054	-0.444532	47	0.658698	0.999618	-0.46928	0.299421		137.438	20	8.18416	FALSE
BGN	silenced		TRUE	FALSE	TRUE	FALSE	FALSE		47	8	38		lmer_singular		0.147929	0.15501	0.954323	47	0.344803	0.874873	-0.16391	0.459768		140.883	31	11.6294	FALSE
BGN	silenced		FALSE	FALSE	TRUE	FALSE	FALSE		47	8	38		lmer_singular		0.168812	0.143772	1.17417	47	0.246242	0.677166	-0.120419	0.458043		139.011	28	9.757	FALSE
BGN	silenced		TRUE	TRUE	FALSE	FALSE	FALSE		47	8	38		lm		-0.135086	0.201165	-0.671521	NA	0.505481	0.991417	-0.540774	0.270601		135.947	15	6.6936	FALSE
BGN	silenced		FALSE	TRUE	FALSE	FALSE	FALSE		47	8	38		lm		-0.0849296	0.19746	-0.430111	NA	0.669214	0.999159	-0.482884	0.313024		135.438	11	6.18416	FALSE
BGN	silenced		TRUE	FALSE	FALSE	FALSE	FALSE		47	8	38		lm		0.147929	0.160207	0.923363	NA	0.360854	0.812795	-0.174947	0.470805		138.883	26	9.62942	FALSE
BGN	silenced		FALSE	FALSE	FALSE	FALSE	FALSE		47	8	38		lm		0.168812	0.146932	1.14892	NA	0.256661	0.548878	-0.127124	0.464748		137.011	18	7.757	FALSE
BRCC3	silenced		TRUE	TRUE	TRUE	TRUE	TRUE		1	1	1		skipped_n_ind<=3		NA	NA	NA	NA	NA	NA	NA	NA		NA	NA	NA	NA
BRCC3	silenced		FALSE	TRUE	TRUE	TRUE	TRUE		1	1	1		skipped_n_ind<=3		NA	NA	NA	NA	NA	NA	NA	NA		NA	NA	NA	NA
BRCC3	silenced		TRUE	FALSE	TRUE	TRUE	TRUE		1	1	1		skipped_n_ind<=3		NA	NA	NA	NA	NA	NA	NA	NA		NA	NA	NA	NA
BRCC3	silenced		FALSE	FALSE	TRUE	TRUE	TRUE		1	1	1		skipped_n_ind<=3		NA	NA	NA	NA	NA	NA	NA	NA		NA	NA	NA	NA
BRCC3	silenced		TRUE	TRUE	FALSE	TRUE	TRUE		1	1	1		skipped_n_ind<=3		NA	NA	NA	NA	NA	NA	NA	NA		NA	NA	NA	NA
BRCC3	silenced		FALSE	TRUE	FALSE	TRUE	TRUE		1	1	1		skipped_n_ind<=3		NA	NA	NA	NA	NA	NA	NA	NA		NA	NA	NA	NA
BRCC3	silenced		TRUE	FALSE	FALSE	TRUE	TRUE		1	1	1		skipped_n_ind<=3		NA	NA	NA	NA	NA	NA	NA	NA		NA	NA	NA	NA
BRCC3	silenced		FALSE	FALSE	FALSE	TRUE	TRUE		1	1	1		skipped_n_ind<=3		NA	NA	NA	NA	NA	NA	NA	NA		NA	NA	NA	NA
BRCC3	silenced		TRUE	TRUE	TRUE	FALSE	TRUE		1	1	1		skipped_n_ind<=3		NA	NA	NA	NA	NA	NA	NA	NA		NA	NA	NA	NA
BRCC3	silenced		FALSE	TRUE	TRUE	FALSE	TRUE		1	1	1		skipped_n_ind<=3		NA	NA	NA	NA	NA	NA	NA	NA		NA	NA	NA	NA
BRCC3	silenced		TRUE	FALSE	TRUE	FALSE	TRUE		1	1	1		skipped_n_ind<=3		NA	NA	NA	NA	NA	NA	NA	NA		NA	NA	NA	NA
BRCC3	silenced		FALSE	FALSE	TRUE	FALSE	TRUE		1	1	1		skipped_n_ind<=3		NA	NA	NA	NA	NA	NA	NA	NA		NA	NA	NA	NA
BRCC3	silenced		TRUE	TRUE	FALSE	FALSE	TRUE		1	1	1		skipped_n_ind<=3		NA	NA	NA	NA	NA	NA	NA	NA		NA	NA	NA	NA
BRCC3	silenced		FALSE	TRUE	FALSE	FALSE	TRUE		1	1	1		skipped_n_ind<=3		NA	NA	NA	NA	NA	NA	NA	NA		NA	NA	NA	NA
BRCC3	silenced		TRUE	FALSE	FALSE	FALSE	TRUE		1	1	1		skipped_n_ind<=3		NA	NA	NA	NA	NA	NA	NA	NA		NA	NA	NA	NA
BRCC3	silenced		FALSE	FALSE	FALSE	FALSE	TRUE		1	1	1		skipped_n_ind<=3		NA	NA	NA	NA	NA	NA	NA	NA		NA	NA	NA	NA
BRCC3	silenced		TRUE	TRUE	TRUE	TRUE	FALSE		1	1	1		skipped_n_ind<=3		NA	NA	NA	NA	NA	NA	NA	NA		NA	NA	NA	NA
BRCC3	silenced		FALSE	TRUE	TRUE	TRUE	FALSE		1	1	1		skipped_n_ind<=3		NA	NA	NA	NA	NA	NA	NA	NA		NA	NA	NA	NA
BRCC3	silenced		TRUE	FALSE	TRUE	TRUE	FALSE		1	1	1		skipped_n_ind<=3		NA	NA	NA	NA	NA	NA	NA	NA		NA	NA	NA	NA
BRCC3	silenced		FALSE	FALSE	TRUE	TRUE	FALSE		1	1	1		skipped_n_ind<=3		NA	NA	NA	NA	NA	NA	NA	NA		NA	NA	NA	NA
BRCC3	silenced		TRUE	TRUE	FALSE	TRUE	FALSE		1	1	1		skipped_n_ind<=3		NA	NA	NA	NA	NA	NA	NA	NA		NA	NA	NA	NA
BRCC3	silenced		FALSE	TRUE	FALSE	TRUE	FALSE		1	1	1		skipped_n_ind<=3		NA	NA	NA	NA	NA	NA	NA	NA		NA	NA	NA	NA
BRCC3	silenced		TRUE	FALSE	FALSE	TRUE	FALSE		1	1	1		skipped_n_ind<=3		NA	NA	NA	NA	NA	NA	NA	NA		NA	NA	NA	NA
BRCC3	silenced		FALSE	FALSE	FALSE	TRUE	FALSE		1	1	1		skipped_n_ind<=3		NA	NA	NA	NA	NA	NA	NA	NA		NA	NA	NA	NA
BRCC3	silenced		TRUE	TRUE	TRUE	FALSE	FALSE		1	1	1		skipped_n_ind<=3		NA	NA	NA	NA	NA	NA	NA	NA		NA	NA	NA	NA
BRCC3	silenced		FALSE	TRUE	TRUE	FALSE	FALSE		1	1	1		skipped_n_ind<=3		NA	NA	NA	NA	NA	NA	NA	NA		NA	NA	NA	NA
BRCC3	silenced		TRUE	FALSE	TRUE	FALSE	FALSE		1	1	1		skipped_n_ind<=3		NA	NA	NA	NA	NA	NA	NA	NA		NA	NA	NA	NA
BRCC3	silenced		FALSE	FALSE	TRUE	FALSE	FALSE		1	1	1		skipped_n_ind<=3		NA	NA	NA	NA	NA	NA	NA	NA		NA	NA	NA	NA
BRCC3	silenced		TRUE	TRUE	FALSE	FALSE	FALSE		1	1	1		skipped_n_ind<=3		NA	NA	NA	NA	NA	NA	NA	NA		NA	NA	NA	NA
BRCC3	silenced		FALSE	TRUE	FALSE	FALSE	FALSE		1	1	1		skipped_n_ind<=3		NA	NA	NA	NA	NA	NA	NA	NA		NA	NA	NA	NA
BRCC3	silenced		TRUE	FALSE	FALSE	FALSE	FALSE		1	1	1		skipped_n_ind<=3		NA	NA	NA	NA	NA	NA	NA	NA		NA	NA	NA	NA
BRCC3	silenced		FALSE	FALSE	FALSE	FALSE	FALSE		1	1	1		skipped_n_ind<=3		NA	NA	NA	NA	NA	NA	NA	NA		NA	NA	NA	NA
BRK1P1	other		TRUE	TRUE	TRUE	TRUE	TRUE		1	1	1		skipped_n_ind<=3		NA	NA	NA	NA	NA	NA	NA	NA		NA	NA	NA	NA
BRK1P1	other		FALSE	TRUE	TRUE	TRUE	TRUE		1	1	1		skipped_n_ind<=3		NA	NA	NA	NA	NA	NA	NA	NA		NA	NA	NA	NA
BRK1P1	other		TRUE	FALSE	TRUE	TRUE	TRUE		1	1	1		skipped_n_ind<=3		NA	NA	NA	NA	NA	NA	NA	NA		NA	NA	NA	NA
BRK1P1	other		FALSE	FALSE	TRUE	TRUE	TRUE		1	1	1		skipped_n_ind<=3		NA	NA	NA	NA	NA	NA	NA	NA		NA	NA	NA	NA
BRK1P1	other		TRUE	TRUE	FALSE	TRUE	TRUE		1	1	1		skipped_n_ind<=3		NA	NA	NA	NA	NA	NA	NA	NA		NA	NA	NA	NA
BRK1P1	other		FALSE	TRUE	FALSE	TRUE	TRUE		1	1	1		skipped_n_ind<=3		NA	NA	NA	NA	NA	NA	NA	NA		NA	NA	NA	NA
BRK1P1	other		TRUE	FALSE	FALSE	TRUE	TRUE		1	1	1		skipped_n_ind<=3		NA	NA	NA	NA	NA	NA	NA	NA		NA	NA	NA	NA
BRK1P1	other		FALSE	FALSE	FALSE	TRUE	TRUE		1	1	1		skipped_n_ind<=3		NA	NA	NA	NA	NA	NA	NA	NA		NA	NA	NA	NA
BRK1P1	other		TRUE	TRUE	TRUE	FALSE	TRUE		1	1	1		skipped_n_ind<=3		NA	NA	NA	NA	NA	NA	NA	NA		NA	NA	NA	NA
BRK1P1	other		FALSE	TRUE	TRUE	FALSE	TRUE		1	1	1		skipped_n_ind<=3		NA	NA	NA	NA	NA	NA	NA	NA		NA	NA	NA	NA
BRK1P1	other		TRUE	FALSE	TRUE	FALSE	TRUE		1	1	1		skipped_n_ind<=3		NA	NA	NA	NA	NA	NA	NA	NA		NA	NA	NA	NA
BRK1P1	other		FALSE	FALSE	TRUE	FALSE	TRUE		1	1	1		skipped_n_ind<=3		NA	NA	NA	NA	NA	NA	NA	NA		NA	NA	NA	NA
BRK1P1	other		TRUE	TRUE	FALSE	FALSE	TRUE		1	1	1		skipped_n_ind<=3		NA	NA	NA	NA	NA	NA	NA	NA		NA	NA	NA	NA
BRK1P1	other		FALSE	TRUE	FALSE	FALSE	TRUE		1	1	1		skipped_n_ind<=3		NA	NA	NA	NA	NA	NA	NA	NA		NA	NA	NA	NA
BRK1P1	other		TRUE	FALSE	FALSE	FALSE	TRUE		1	1	1		skipped_n_ind<=3		NA	NA	NA	NA	NA	NA	NA	NA		NA	NA	NA	NA
BRK1P1	other		FALSE	FALSE	FALSE	FALSE	TRUE		1	1	1		skipped_n_ind<=3		NA	NA	NA	NA	NA	NA	NA	NA		NA	NA	NA	NA
BRK1P1	other		TRUE	TRUE	TRUE	TRUE	FALSE		1	1	1		skipped_n_ind<=3		NA	NA	NA	NA	NA	NA	NA	NA		NA	NA	NA	NA
BRK1P1	other		FALSE	TRUE	TRUE	TRUE	FALSE		1	1	1		skipped_n_ind<=3		NA	NA	NA	NA	NA	NA	NA	NA		NA	NA	NA	NA
BRK1P1	other		TRUE	FALSE	TRUE	TRUE	FALSE		1	1	1		skipped_n_ind<=3		NA	NA	NA	NA	NA	NA	NA	NA		NA	NA	NA	NA
BRK1P1	other		FALSE	FALSE	TRUE	TRUE	FALSE		1	1	1		skipped_n_ind<=3		NA	NA	NA	NA	NA	NA	NA	NA		NA	NA	NA	NA
BRK1P1	other		TRUE	TRUE	FALSE	TRUE	FALSE		1	1	1		skipped_n_ind<=3		NA	NA	NA	NA	NA	NA	NA	NA		NA	NA	NA	NA
BRK1P1	other		FALSE	TRUE	FALSE	TRUE	FALSE		1	1	1		skipped_n_ind<=3		NA	NA	NA	NA	NA	NA	NA	NA		NA	NA	NA	NA
BRK1P1	other		TRUE	FALSE	FALSE	TRUE	FALSE		1	1	1		skipped_n_ind<=3		NA	NA	NA	NA	NA	NA	NA	NA		NA	NA	NA	NA
BRK1P1	other		FALSE	FALSE	FALSE	TRUE	FALSE		1	1	1		skipped_n_ind<=3		NA	NA	NA	NA	NA	NA	NA	NA		NA	NA	NA	NA
BRK1P1	other		TRUE	TRUE	TRUE	FALSE	FALSE		1	1	1		skipped_n_ind<=3		NA	NA	NA	NA	NA	NA	NA	NA		NA	NA	NA	NA
BRK1P1	other		FALSE	TRUE	TRUE	FALSE	FALSE		1	1	1		skipped_n_ind<=3		NA	NA	NA	NA	NA	NA	NA	NA		NA	NA	NA	NA
BRK1P1	other		TRUE	FALSE	TRUE	FALSE	FALSE		1	1	1		skipped_n_ind<=3		NA	NA	NA	NA	NA	NA	NA	NA		NA	NA	NA	NA
BRK1P1	other		FALSE	FALSE	TRUE	FALSE	FALSE		1	1	1		skipped_n_ind<=3		NA	NA	NA	NA	NA	NA	NA	NA		NA	NA	NA	NA
BRK1P1	other		TRUE	TRUE	FALSE	FALSE	FALSE		1	1	1		skipped_n_ind<=3		NA	NA	NA	NA	NA	NA	NA	NA		NA	NA	NA	NA
BRK1P1	other		FALSE	TRUE	FALSE	FALSE	FALSE		1	1	1		skipped_n_ind<=3		NA	NA	NA	NA	NA	NA	NA	NA		NA	NA	NA	NA
BRK1P1	other		TRUE	FALSE	FALSE	FALSE	FALSE		1	1	1		skipped_n_ind<=3		NA	NA	NA	NA	NA	NA	NA	NA		NA	NA	NA	NA
BRK1P1	other		FALSE	FALSE	FALSE	FALSE	FALSE		1	1	1		skipped_n_ind<=3		NA	NA	NA	NA	NA	NA	NA	NA		NA	NA	NA	NA
BRWD3	silenced		TRUE	TRUE	TRUE	TRUE	TRUE		17	2	13		skipped_n_ind<=3		NA	NA	NA	NA	NA	NA	NA	NA		NA	NA	NA	NA
BRWD3	silenced		FALSE	TRUE	TRUE	TRUE	TRUE		17	2	13		skipped_n_ind<=3		NA	NA	NA	NA	NA	NA	NA	NA		NA	NA	NA	NA
BRWD3	silenced		TRUE	FALSE	TRUE	TRUE	TRUE		17	2	13		skipped_n_ind<=3		NA	NA	NA	NA	NA	NA	NA	NA		NA	NA	NA	NA
BRWD3	silenced		FALSE	FALSE	TRUE	TRUE	TRUE		17	2	13		skipped_n_ind<=3		NA	NA	NA	NA	NA	NA	NA	NA		NA	NA	NA	NA
BRWD3	silenced		TRUE	TRUE	FALSE	TRUE	TRUE		17	2	13		skipped_n_ind<=3		NA	NA	NA	NA	NA	NA	NA	NA		NA	NA	NA	NA
BRWD3	silenced		FALSE	TRUE	FALSE	TRUE	TRUE		17	2	13		skipped_n_ind<=3		NA	NA	NA	NA	NA	NA	NA	NA		NA	NA	NA	NA
BRWD3	silenced		TRUE	FALSE	FALSE	TRUE	TRUE		17	2	13		skipped_n_ind<=3		NA	NA	NA	NA	NA	NA	NA	NA		NA	NA	NA	NA
BRWD3	silenced		FALSE	FALSE	FALSE	TRUE	TRUE		17	2	13		skipped_n_ind<=3		NA	NA	NA	NA	NA	NA	NA	NA		NA	NA	NA	NA
BRWD3	silenced		TRUE	TRUE	TRUE	FALSE	TRUE		17	2	13		skipped_n_ind<=3		NA	NA	NA	NA	NA	NA	NA	NA		NA	NA	NA	NA
BRWD3	silenced		FALSE	TRUE	TRUE	FALSE	TRUE		17	2	13		skipped_n_ind<=3		NA	NA	NA	NA	NA	NA	NA	NA		NA	NA	NA	NA
BRWD3	silenced		TRUE	FALSE	TRUE	FALSE	TRUE		17	2	13		skipped_n_ind<=3		NA	NA	NA	NA	NA	NA	NA	NA		NA	NA	NA	NA
BRWD3	silenced		FALSE	FALSE	TRUE	FALSE	TRUE		17	2	13		skipped_n_ind<=3		NA	NA	NA	NA	NA	NA	NA	NA		NA	NA	NA	NA
BRWD3	silenced		TRUE	TRUE	FALSE	FALSE	TRUE		17	2	13		skipped_n_ind<=3		NA	NA	NA	NA	NA	NA	NA	NA		NA	NA	NA	NA
BRWD3	silenced		FALSE	TRUE	FALSE	FALSE	TRUE		17	2	13		skipped_n_ind<=3		NA	NA	NA	NA	NA	NA	NA	NA		NA	NA	NA	NA
BRWD3	silenced		TRUE	FALSE	FALSE	FALSE	TRUE		17	2	13		skipped_n_ind<=3		NA	NA	NA	NA	NA	NA	NA	NA		NA	NA	NA	NA
BRWD3	silenced		FALSE	FALSE	FALSE	FALSE	TRUE		17	2	13		skipped_n_ind<=3		NA	NA	NA	NA	NA	NA	NA	NA		NA	NA	NA	NA
BRWD3	silenced		TRUE	TRUE	TRUE	TRUE	FALSE		17	2	13		skipped_n_ind<=3		NA	NA	NA	NA	NA	NA	NA	NA		NA	NA	NA	NA
BRWD3	silenced		FALSE	TRUE	TRUE	TRUE	FALSE		17	2	13		skipped_n_ind<=3		NA	NA	NA	NA	NA	NA	NA	NA		NA	NA	NA	NA
BRWD3	silenced		TRUE	FALSE	TRUE	TRUE	FALSE		17	2	13		skipped_n_ind<=3		NA	NA	NA	NA	NA	NA	NA	NA		NA	NA	NA	NA
BRWD3	silenced		FALSE	FALSE	TRUE	TRUE	FALSE		17	2	13		skipped_n_ind<=3		NA	NA	NA	NA	NA	NA	NA	NA		NA	NA	NA	NA
BRWD3	silenced		TRUE	TRUE	FALSE	TRUE	FALSE		17	2	13		skipped_n_ind<=3		NA	NA	NA	NA	NA	NA	NA	NA		NA	NA	NA	NA
BRWD3	silenced		FALSE	TRUE	FALSE	TRUE	FALSE		17	2	13		skipped_n_ind<=3		NA	NA	NA	NA	NA	NA	NA	NA		NA	NA	NA	NA
BRWD3	silenced		TRUE	FALSE	FALSE	TRUE	FALSE		17	2	13		skipped_n_ind<=3		NA	NA	NA	NA	NA	NA	NA	NA		NA	NA	NA	NA
BRWD3	silenced		FALSE	FALSE	FALSE	TRUE	FALSE		17	2	13		skipped_n_ind<=3		NA	NA	NA	NA	NA	NA	NA	NA		NA	NA	NA	NA
BRWD3	silenced		TRUE	TRUE	TRUE	FALSE	FALSE		17	2	13		skipped_n_ind<=3		NA	NA	NA	NA	NA	NA	NA	NA		NA	NA	NA	NA
BRWD3	silenced		FALSE	TRUE	TRUE	FALSE	FALSE		17	2	13		skipped_n_ind<=3		NA	NA	NA	NA	NA	NA	NA	NA		NA	NA	NA	NA
BRWD3	silenced		TRUE	FALSE	TRUE	FALSE	FALSE		17	2	13		skipped_n_ind<=3		NA	NA	NA	NA	NA	NA	NA	NA		NA	NA	NA	NA
BRWD3	silenced		FALSE	FALSE	TRUE	FALSE	FALSE		17	2	13		skipped_n_ind<=3		NA	NA	NA	NA	NA	NA	NA	NA		NA	NA	NA	NA
BRWD3	silenced		TRUE	TRUE	FALSE	FALSE	FALSE		17	2	13		skipped_n_ind<=3		NA	NA	NA	NA	NA	NA	NA	NA		NA	NA	NA	NA
BRWD3	silenced		FALSE	TRUE	FALSE	FALSE	FALSE		17	2	13		skipped_n_ind<=3		NA	NA	NA	NA	NA	NA	NA	NA		NA	NA	NA	NA
BRWD3	silenced		TRUE	FALSE	FALSE	FALSE	FALSE		17	2	13		skipped_n_ind<=3		NA	NA	NA	NA	NA	NA	NA	NA		NA	NA	NA	NA
BRWD3	silenced		FALSE	FALSE	FALSE	FALSE	FALSE		17	2	13		skipped_n_ind<=3		NA	NA	NA	NA	NA	NA	NA	NA		NA	NA	NA	NA
BTK	silenced		TRUE	TRUE	TRUE	TRUE	TRUE		36	18	33		lmer_singular		0.0711159	0.153844	0.462259	36	0.646677	1	-0.240895	0.383127		108.912	21	5.59261	FALSE
BTK	silenced		FALSE	TRUE	TRUE	TRUE	TRUE		36	18	33		lmer_singular		0.0200437	0.163071	0.122914	36	0.902859	0.999588	-0.31068	0.350768		111.862	31	8.54203	FALSE
BTK	silenced		TRUE	FALSE	TRUE	TRUE	TRUE		36	18	33		lmer_singular		0.035943	0.152312	0.235983	36	0.814783	1	-0.27296	0.344846		107.977	18	4.65712	FALSE
BTK	silenced		FALSE	FALSE	TRUE	TRUE	TRUE		36	18	33		lmer_singular		0.0625015	0.164912	0.378999	36	0.706915	0.984811	-0.271956	0.396959		111.871	32	8.55111	FALSE
BTK	silenced		TRUE	TRUE	FALSE	TRUE	TRUE		36	18	33		lmer_singular		0.0711159	0.153844	0.462259	36	0.646677	0.99153	-0.240895	0.383127		106.912	10	3.59261	FALSE
BTK	silenced		FALSE	TRUE	FALSE	TRUE	TRUE		36	18	33		lmer_singular		0.0200437	0.163071	0.122914	36	0.902859	1	-0.31068	0.350768		109.862	25	6.54203	FALSE
BTK	silenced		TRUE	FALSE	FALSE	TRUE	TRUE		36	18	33		lmer_singular		0.035943	0.152312	0.235983	36	0.814783	0.958252	-0.27296	0.344846		105.977	7	2.65712	FALSE
BTK	silenced		FALSE	FALSE	FALSE	TRUE	TRUE		36	18	33		lmer_singular		0.0625015	0.164912	0.378999	36	0.706915	0.912472	-0.271956	0.396959		109.871	27	6.55111	FALSE
BTK	silenced		TRUE	TRUE	TRUE	FALSE	TRUE		36	18	33		lmer_singular		0.0711159	0.153844	0.462259	36	0.646677	1	-0.240895	0.383127		106.912	10	3.59261	FALSE
BTK	silenced		FALSE	TRUE	TRUE	FALSE	TRUE		36	18	33		lmer_singular		0.0200437	0.163071	0.122914	36	0.902859	0.999463	-0.31068	0.350768		109.862	25	6.54203	FALSE
BTK	silenced		TRUE	FALSE	TRUE	FALSE	TRUE		36	18	33		lmer_singular		0.035943	0.152312	0.235983	36	0.814783	1	-0.27296	0.344846		105.977	7	2.65712	FALSE
BTK	silenced		FALSE	FALSE	TRUE	FALSE	TRUE		36	18	33		lmer_singular		0.0625015	0.164912	0.378999	36	0.706915	0.97926	-0.271956	0.396959		109.871	27	6.55111	FALSE
BTK	silenced		TRUE	TRUE	FALSE	FALSE	TRUE		36	18	33		lm		0.0711159	0.165787	0.428958	NA	0.67092	0.974705	-0.26701	0.409242		104.912	3	1.59261	TRUE
BTK	silenced		FALSE	TRUE	FALSE	FALSE	TRUE		36	18	33		lm		0.0200437	0.172963	0.115884	NA	0.908469	0.99151	-0.332271	0.372358		107.862	16	4.54203	FALSE
BTK	silenced		TRUE	FALSE	FALSE	FALSE	TRUE		36	18	33		lm		0.035943	0.161551	0.222487	NA	0.825349	0.945896	-0.293126	0.365012		103.977	2	0.657121	TRUE
BTK	silenced		FALSE	FALSE	FALSE	FALSE	TRUE		36	18	33		lm		0.0625015	0.172245	0.362864	NA	0.719021	0.903634	-0.287934	0.412937		107.871	17	4.55111	FALSE
BTK	silenced		TRUE	TRUE	TRUE	TRUE	FALSE		36	18	33		lmer_singular		0.0204275	0.155266	0.131565	36	0.896061	1	-0.294467	0.335322		109.239	24	5.91905	FALSE
BTK	silenced		FALSE	TRUE	TRUE	TRUE	FALSE		36	18	33		lmer_singular		0.0029733	0.161547	0.0184052	36	0.985417	0.999648	-0.324659	0.330606		110.239	29	6.91981	FALSE
BTK	silenced		TRUE	FALSE	TRUE	TRUE	FALSE		36	18	33		lmer_singular		0.0145393	0.154056	0.0943773	36	0.925333	1	-0.2979	0.326978		107.32	15	4	FALSE
BTK	silenced		FALSE	FALSE	TRUE	TRUE	FALSE		36	18	33		lmer_singular		0.0415214	0.166228	0.249786	33.088	0.804297	0.999995	-0.296638	0.379681		111.087	30	7.76773	FALSE
BTK	silenced		TRUE	TRUE	FALSE	TRUE	FALSE		36	18	33		lmer_singular		0.0204275	0.155266	0.131565	36	0.896061	1	-0.294467	0.335322		107.239	13	3.91905	FALSE
BTK	silenced		FALSE	TRUE	FALSE	TRUE	FALSE		36	18	33		lmer_singular		0.0029733	0.161547	0.0184052	36	0.985417	1	-0.324659	0.330606		108.239	19	4.91981	FALSE
BTK	silenced		TRUE	FALSE	FALSE	TRUE	FALSE		36	18	33		lmer_singular		0.0145393	0.154056	0.0943773	36	0.925333	1	-0.2979	0.326978		105.32	5	2	TRUE
BTK	silenced		FALSE	FALSE	FALSE	TRUE	FALSE		36	18	33		lmer		0.0415214	0.166228	0.249786	33.088	0.804297	0.970649	-0.296638	0.379681		109.087	22	5.76773	FALSE
BTK	silenced		TRUE	TRUE	TRUE	FALSE	FALSE		36	18	33		lmer_singular		0.0204275	0.155266	0.131565	36	0.896061	1	-0.294467	0.335322		107.239	13	3.91905	FALSE
BTK	silenced		FALSE	TRUE	TRUE	FALSE	FALSE		36	18	33		lmer_singular		0.0029733	0.161547	0.0184052	36	0.985417	0.999618	-0.324659	0.330606		108.239	19	4.91981	FALSE
BTK	silenced		TRUE	FALSE	TRUE	FALSE	FALSE		36	18	33		lmer_singular		0.0145393	0.154056	0.0943773	36	0.925333	1	-0.2979	0.326978		105.32	5	2	TRUE
BTK	silenced		FALSE	FALSE	TRUE	FALSE	FALSE		36	18	33		lmer_singular		0.0405768	0.166529	0.243662	36	0.808876	0.999422	-0.29716	0.378314		109.09	23	5.7705	FALSE
BTK	silenced		TRUE	TRUE	FALSE	FALSE	FALSE		36	18	33		lm		0.0204275	0.164685	0.12404	NA	0.902059	0.991417	-0.315024	0.355879		105.239	4	1.91905	TRUE
BTK	silenced		FALSE	TRUE	FALSE	FALSE	FALSE		36	18	33		lm		0.0029733	0.16873	0.0176216	NA	0.986047	0.999159	-0.340311	0.346258		106.239	9	2.91981	FALSE
BTK	silenced		TRUE	FALSE	FALSE	FALSE	FALSE		36	18	33		lm		0.0145393	0.160906	0.0903594	NA	0.928548	0.988187	-0.312826	0.341905		103.32	1	0	TRUE
BTK	silenced		FALSE	FALSE	FALSE	FALSE	FALSE		36	18	33		lm		0.0405768	0.171357	0.236797	NA	0.814236	0.964636	-0.307663	0.388817		107.09	12	3.7705	FALSE
C1GALT1C1	silenced		TRUE	TRUE	TRUE	TRUE	TRUE		18	10	15		lmer_singular		0.0479078	0.208086	0.23023	18	0.820509	1	-0.389266	0.485081		58.6634	24	7.46106	FALSE
C1GALT1C1	silenced		FALSE	TRUE	TRUE	TRUE	TRUE		18	10	15		lmer_singular		0.073473	0.20536	0.357776	18	0.724672	0.999588	-0.357973	0.504919		57.0019	17	5.79956	FALSE
C1GALT1C1	silenced		TRUE	FALSE	TRUE	TRUE	TRUE		18	10	15		lmer_singular		0.0149236	0.243164	0.0613726	18	0.951739	1	-0.495946	0.525793		62.3395	32	11.1372	FALSE
C1GALT1C1	silenced		FALSE	FALSE	TRUE	TRUE	TRUE		18	10	15		lmer_singular		-0.0187192	0.236283	-0.0792236	18	0.937729	1	-0.515131	0.477693		60.6112	30	9.40883	FALSE
C1GALT1C1	silenced		TRUE	TRUE	FALSE	TRUE	TRUE		18	10	15		lmer_singular		0.0479078	0.208086	0.23023	18	0.820509	1	-0.389266	0.485081		56.6634	14	5.46106	FALSE
C1GALT1C1	silenced		FALSE	TRUE	FALSE	TRUE	TRUE		18	10	15		lmer_singular		0.073473	0.20536	0.357776	18	0.724672	1	-0.357973	0.504919		55.0019	9	3.79956	FALSE
C1GALT1C1	silenced		TRUE	FALSE	FALSE	TRUE	TRUE		18	10	15		lmer_singular		0.0149236	0.243164	0.0613726	18	0.951739	1	-0.495946	0.525793		60.3395	28	9.1372	FALSE
C1GALT1C1	silenced		FALSE	FALSE	FALSE	TRUE	TRUE		18	10	15		lmer_singular		-0.0187192	0.236283	-0.0792236	18	0.937729	1	-0.515131	0.477693		58.6112	22	7.40883	FALSE
C1GALT1C1	silenced		TRUE	TRUE	TRUE	FALSE	TRUE		18	10	15		lmer_singular		0.0479078	0.208086	0.23023	18	0.820509	1	-0.389266	0.485081		56.6634	14	5.46106	FALSE
C1GALT1C1	silenced		FALSE	TRUE	TRUE	FALSE	TRUE		18	10	15		lmer_singular		0.073473	0.20536	0.357776	18	0.724672	0.999463	-0.357973	0.504919		55.0019	9	3.79956	FALSE
C1GALT1C1	silenced		TRUE	FALSE	TRUE	FALSE	TRUE		18	10	15		lmer_singular		0.0149236	0.243164	0.0613726	18	0.951739	1	-0.495946	0.525793		60.3395	28	9.1372	FALSE
C1GALT1C1	silenced		FALSE	FALSE	TRUE	FALSE	TRUE		18	10	15		lmer_singular		-0.0187192	0.236283	-0.0792236	18	0.937729	0.999365	-0.515131	0.477693		58.6112	22	7.40883	FALSE
C1GALT1C1	silenced		TRUE	TRUE	FALSE	FALSE	TRUE		18	10	15		lm		0.0479078	0.244855	0.195658	NA	0.847903	0.974705	-0.481069	0.576884		54.6634	6	3.46106	FALSE
C1GALT1C1	silenced		FALSE	TRUE	FALSE	FALSE	TRUE		18	10	15		lm		0.073473	0.232857	0.315529	NA	0.757015	0.99151	-0.425955	0.572901		53.0019	3	1.79956	TRUE
C1GALT1C1	silenced		TRUE	FALSE	FALSE	FALSE	TRUE		18	10	15		lm		0.0149236	0.275723	0.0541256	NA	0.9576	0.990442	-0.576442	0.60629		58.3395	21	7.1372	FALSE
C1GALT1C1	silenced		FALSE	FALSE	FALSE	FALSE	TRUE		18	10	15		lm		-0.0187192	0.258835	-0.0723209	NA	0.943302	0.998434	-0.570413	0.532974		56.6112	13	5.40883	FALSE
C1GALT1C1	silenced		TRUE	TRUE	TRUE	TRUE	FALSE		18	10	15		lmer_singular		0.068439	0.200533	0.341286	18	0.73684	1	-0.352865	0.489743		56.7883	16	5.58592	FALSE
C1GALT1C1	silenced		FALSE	TRUE	TRUE	TRUE	FALSE		18	10	15		lmer_singular		0.103311	0.195394	0.528732	18	0.603451	0.999648	-0.307196	0.513818		55.2023	11	4	FALSE
C1GALT1C1	silenced		TRUE	FALSE	TRUE	TRUE	FALSE		18	10	15		lmer_singular		0.0956114	0.242911	0.393607	18	0.698494	1	-0.414725	0.605948		61.7291	31	10.5267	FALSE
C1GALT1C1	silenced		FALSE	FALSE	TRUE	TRUE	FALSE		18	10	15		lmer_singular		0.061848	0.235251	0.262902	18	0.795612	0.999995	-0.432396	0.556092		59.984	27	8.78161	FALSE
C1GALT1C1	silenced		TRUE	TRUE	FALSE	TRUE	FALSE		18	10	15		lmer_singular		0.068439	0.200533	0.341286	18	0.73684	1	-0.352865	0.489743		54.7883	7	3.58592	FALSE
C1GALT1C1	silenced		FALSE	TRUE	FALSE	TRUE	FALSE		18	10	15		lmer_singular		0.103311	0.195394	0.528732	18	0.603451	1	-0.307196	0.513818		53.2023	4	2	TRUE
C1GALT1C1	silenced		TRUE	FALSE	FALSE	TRUE	FALSE		18	10	15		lmer_singular		0.0956114	0.242911	0.393607	18	0.698494	0.96043	-0.414725	0.605948		59.7291	25	8.52672	FALSE
C1GALT1C1	silenced		FALSE	FALSE	FALSE	TRUE	FALSE		18	10	15		lmer_singular		0.061848	0.235251	0.262902	18	0.795612	0.970649	-0.432396	0.556092		57.984	19	6.78161	FALSE
C1GALT1C1	silenced		TRUE	TRUE	TRUE	FALSE	FALSE		18	10	15		lmer_singular		0.068439	0.200533	0.341286	18	0.73684	1	-0.352865	0.489743		54.7883	7	3.58592	FALSE
C1GALT1C1	silenced		FALSE	TRUE	TRUE	FALSE	FALSE		18	10	15		lmer_singular		0.103311	0.195394	0.528732	18	0.603451	0.999618	-0.307196	0.513818		53.2023	4	2	TRUE
C1GALT1C1	silenced		TRUE	FALSE	TRUE	FALSE	FALSE		18	10	15		lmer_singular		0.0956114	0.242911	0.393607	18	0.698494	0.98447	-0.414725	0.605948		59.7291	25	8.52672	FALSE
C1GALT1C1	silenced		FALSE	FALSE	TRUE	FALSE	FALSE		18	10	15		lmer_singular		0.061848	0.235251	0.262902	18	0.795612	0.999422	-0.432396	0.556092		57.984	19	6.78161	FALSE
C1GALT1C1	silenced		TRUE	TRUE	FALSE	FALSE	FALSE		18	10	15		lm		0.068439	0.227383	0.300986	NA	0.767849	0.991417	-0.419249	0.556127		52.7883	2	1.58592	TRUE
C1GALT1C1	silenced		FALSE	TRUE	FALSE	FALSE	FALSE		18	10	15		lm		0.103311	0.214043	0.482664	NA	0.636303	0.999159	-0.352911	0.559533		51.2023	1	0	TRUE
C1GALT1C1	silenced		TRUE	FALSE	FALSE	FALSE	FALSE		18	10	15		lm		0.0956114	0.266095	0.359313	NA	0.724369	0.941764	-0.471557	0.66278		57.7291	18	6.52672	FALSE
C1GALT1C1	silenced		FALSE	FALSE	FALSE	FALSE	FALSE		18	10	15		lm		0.061848	0.249521	0.247867	NA	0.807391	0.962658	-0.467114	0.59081		55.984	12	4.78161	FALSE
CA5B	escape		TRUE	TRUE	TRUE	TRUE	TRUE		19	6	17		lmer_singular		0.122715	0.304678	0.40277	14.2792	0.693083	1	-0.529558	0.774988		65.61	30	6.71786	FALSE
CA5B	escape		FALSE	TRUE	TRUE	TRUE	TRUE		19	6	17		lmer_singular		0.121824	0.301744	0.403733	14.6032	0.692259	0.999588	-0.522853	0.766501		63.6104	22	4.7183	FALSE
CA5B	escape		TRUE	FALSE	TRUE	TRUE	TRUE		19	6	17		lmer_singular		0.122564	0.281449	0.435476	15.5217	0.669212	1	-0.475579	0.720707		63.61	21	4.71786	FALSE
CA5B	escape		FALSE	FALSE	TRUE	TRUE	TRUE		19	6	17		lmer_singular		0.11516	0.186632	0.617047	10.741	0.55006	0.915863	-0.296825	0.527146		61.6112	10	2.71909	FALSE
CA5B	escape		TRUE	TRUE	FALSE	TRUE	TRUE		19	6	17		lmer		0.122717	0.304679	0.402774	14.2792	0.69308	0.99153	-0.529558	0.774991		63.61	20	4.71786	FALSE
CA5B	escape		FALSE	TRUE	FALSE	TRUE	TRUE		19	6	17		lmer		0.121826	0.301744	0.403737	14.6032	0.692256	1	-0.522853	0.766504		61.6104	9	2.7183	FALSE
CA5B	escape		TRUE	FALSE	FALSE	TRUE	TRUE		19	6	17		lmer		0.122564	0.281449	0.435476	15.5217	0.669212	0.904203	-0.475579	0.720707		61.61	8	2.71786	FALSE
CA5B	escape		FALSE	FALSE	FALSE	TRUE	TRUE		19	6	17		lmer		0.11516	0.186632	0.617047	10.741	0.55006	0.805184	-0.296825	0.527146		59.6112	2	0.71909	TRUE
CA5B	escape		TRUE	TRUE	TRUE	FALSE	TRUE		19	6	17		lmer_singular		0.0934468	0.258383	0.36166	19	0.721597	1	-0.447356	0.634249		66.0428	31	7.1507	FALSE
CA5B	escape		FALSE	TRUE	TRUE	FALSE	TRUE		19	6	17		lmer_singular		0.09195	0.257907	0.356524	19	0.725377	0.999463	-0.447856	0.631756		64.051	24	5.15886	FALSE
CA5B	escape		TRUE	FALSE	TRUE	FALSE	TRUE		19	6	17		lmer_singular		0.0817603	0.251558	0.325015	19	0.748721	1	-0.444757	0.608278		64.0807	25	5.18853	FALSE
CA5B	escape		FALSE	FALSE	TRUE	FALSE	TRUE		19	6	17		lmer_singular		0.0405902	0.229999	0.17648	19	0.861784	0.999365	-0.440804	0.521984		62.2368	13	3.34462	FALSE
CA5B	escape		TRUE	TRUE	FALSE	FALSE	TRUE		19	6	17		lm		0.0934468	0.301007	0.310447	NA	0.760795	0.974705	-0.55215	0.739044		64.0428	23	5.1507	FALSE
CA5B	escape		FALSE	TRUE	FALSE	FALSE	TRUE		19	6	17		lm		0.09195	0.290265	0.31678	NA	0.755777	0.99151	-0.526735	0.710635		62.051	11	3.15886	FALSE
CA5B	escape		TRUE	FALSE	FALSE	FALSE	TRUE		19	6	17		lm		0.0817603	0.283119	0.288784	NA	0.7767	0.945777	-0.521694	0.685215		62.0807	12	3.18853	FALSE
CA5B	escape		FALSE	FALSE	FALSE	FALSE	TRUE		19	6	17		lm		0.0405902	0.250636	0.161949	NA	0.873373	0.98453	-0.490734	0.571914		60.2368	3	1.34462	TRUE
CA5B	escape		TRUE	TRUE	TRUE	TRUE	FALSE		19	6	17		lmer_singular		0.0561097	0.258724	0.216871	19	0.83062	1	-0.485405	0.597624		66.6978	32	7.80563	FALSE
CA5B	escape		FALSE	TRUE	TRUE	TRUE	FALSE		19	6	17		lmer_singular		0.0566584	0.258635	0.219067	19	0.828934	0.999648	-0.484672	0.597989		64.7026	28	5.81045	FALSE
CA5B	escape		TRUE	FALSE	TRUE	TRUE	FALSE		19	6	17		lmer_singular		0.03339	0.249881	0.133624	19	0.895105	1	-0.489617	0.556397		64.804	29	5.91186	FALSE
CA5B	escape		FALSE	FALSE	TRUE	TRUE	FALSE		19	6	17		lmer_singular		0.00358897	0.229414	0.0156441	19	0.987681	0.999995	-0.476581	0.483759		62.8921	19	4	FALSE
CA5B	escape		TRUE	TRUE	FALSE	TRUE	FALSE		19	6	17		lmer_singular		0.0561097	0.258724	0.216871	19	0.83062	1	-0.485405	0.597624		64.6978	26	5.80563	FALSE
CA5B	escape		FALSE	TRUE	FALSE	TRUE	FALSE		19	6	17		lmer_singular		0.0566584	0.258635	0.219067	19	0.828934	1	-0.484672	0.597989		62.7026	15	3.81045	FALSE
CA5B	escape		TRUE	FALSE	FALSE	TRUE	FALSE		19	6	17		lmer_singular		0.03339	0.249881	0.133624	19	0.895105	1	-0.489617	0.556397		62.804	17	3.91186	FALSE
CA5B	escape		FALSE	FALSE	FALSE	TRUE	FALSE		19	6	17		lmer_singular		0.00358897	0.229414	0.0156441	19	0.987681	1	-0.476581	0.483759		60.8921	6	2	TRUE
CA5B	escape		TRUE	TRUE	TRUE	FALSE	FALSE		19	6	17		lmer_singular		0.0561097	0.258724	0.216871	19	0.83062	1	-0.485405	0.597624		64.6978	26	5.80563	FALSE
CA5B	escape		FALSE	TRUE	TRUE	FALSE	FALSE		19	6	17		lmer_singular		0.0566584	0.258635	0.219067	19	0.828934	0.999618	-0.484672	0.597989		62.7026	15	3.81045	FALSE
CA5B	escape		TRUE	FALSE	TRUE	FALSE	FALSE		19	6	17		lmer_singular		0.03339	0.249881	0.133624	19	0.895105	1	-0.489617	0.556397		62.804	17	3.91186	FALSE
CA5B	escape		FALSE	FALSE	TRUE	FALSE	FALSE		19	6	17		lmer_singular		0.00358897	0.229414	0.0156441	19	0.987681	0.999422	-0.476581	0.483759		60.8921	6	2	TRUE
CA5B	escape		TRUE	TRUE	FALSE	FALSE	FALSE		19	6	17		lm		0.0561097	0.291184	0.192695	NA	0.849782	0.991417	-0.564534	0.676753		62.6978	14	3.80563	FALSE
CA5B	escape		FALSE	TRUE	FALSE	FALSE	FALSE		19	6	17		lm		0.0566584	0.281841	0.201029	NA	0.843209	0.999159	-0.540819	0.654136		60.7026	4	1.81045	TRUE
CA5B	escape		TRUE	FALSE	FALSE	FALSE	FALSE		19	6	17		lm		0.03339	0.272302	0.122621	NA	0.903934	0.983851	-0.543863	0.610643		60.804	5	1.91186	TRUE
CA5B	escape		FALSE	FALSE	FALSE	FALSE	FALSE		19	6	17		lm		0.00358897	0.242534	0.0147978	NA	0.988366	0.988366	-0.508113	0.515291		58.8921	1	0	TRUE
CA5BP1	escape		TRUE	TRUE	TRUE	TRUE	TRUE		18	6	15		lmer_singular		0.380086	0.366521	1.03701	14.6802	0.316512	1	-0.40262	1.16279		61.4483	32	6.44597	FALSE
CA5BP1	escape		FALSE	TRUE	TRUE	TRUE	TRUE		18	6	15		lmer_singular		0.393413	0.354693	1.10916	10.8616	0.291314	0.999588	-0.388477	1.1753		60.3405	29	5.3381	FALSE
CA5BP1	escape		TRUE	FALSE	TRUE	TRUE	TRUE		18	6	15		lmer_singular		0.0508114	0.333237	0.152478	17.3292	0.880571	1	-0.651241	0.752864		60.9576	31	5.95524	FALSE
CA5BP1	escape		FALSE	FALSE	TRUE	TRUE	TRUE		18	6	15		lmer_singular		0.101761	0.222131	0.458111	12.6915	0.654618	0.984811	-0.379312	0.582833		58.9959	22	3.99354	FALSE
CA5BP1	escape		TRUE	TRUE	FALSE	TRUE	TRUE		18	6	15		lmer		0.380086	0.366521	1.03701	14.6802	0.316512	0.982853	-0.40262	1.16279		59.4483	25	4.44597	FALSE
CA5BP1	escape		FALSE	TRUE	FALSE	TRUE	TRUE		18	6	15		lmer		0.393413	0.354693	1.10916	10.8616	0.291314	0.912179	-0.388477	1.1753		58.3405	17	3.3381	FALSE
CA5BP1	escape		TRUE	FALSE	FALSE	TRUE	TRUE		18	6	15		lmer		0.0508114	0.333237	0.152478	17.3292	0.880571	0.98202	-0.651241	0.752864		58.9576	21	3.95524	FALSE
CA5BP1	escape		FALSE	FALSE	FALSE	TRUE	TRUE		18	6	15		lmer		0.101761	0.222131	0.458111	12.6915	0.654618	0.869097	-0.379312	0.582833		56.9959	7	1.99354	TRUE
CA5BP1	escape		TRUE	TRUE	TRUE	FALSE	TRUE		18	6	15		lmer_singular		0.425172	0.375544	1.13215	18	0.272428	1	-0.363816	1.21416		59.5215	27	4.51918	FALSE
CA5BP1	escape		FALSE	TRUE	TRUE	FALSE	TRUE		18	6	15		lmer_singular		0.480854	0.384601	1.25027	18	0.227213	0.963559	-0.327163	1.28887		58.7057	18	3.70334	FALSE
CA5BP1	escape		TRUE	FALSE	TRUE	FALSE	TRUE		18	6	15		lmer_singular		0.0634764	0.326546	0.194388	18	0.848049	1	-0.622571	0.749524		60.0428	28	5.04048	FALSE
CA5BP1	escape		FALSE	FALSE	TRUE	FALSE	TRUE		18	6	15		lmer_singular		0.117104	0.248404	0.471423	18	0.643002	0.97926	-0.404774	0.638981		58.1064	16	3.10407	FALSE
CA5BP1	escape		TRUE	TRUE	FALSE	FALSE	TRUE		18	6	15		lm		0.425172	0.441901	0.962144	NA	0.353533	0.974705	-0.529497	1.37984		57.5215	13	2.51918	FALSE
CA5BP1	escape		FALSE	TRUE	FALSE	FALSE	TRUE		18	6	15		lm		0.480854	0.436096	1.10263	NA	0.288782	0.99151	-0.45448	1.41619		56.7057	5	1.70334	TRUE
CA5BP1	escape		TRUE	FALSE	FALSE	FALSE	TRUE		18	6	15		lm		0.0634764	0.370268	0.171434	NA	0.866336	0.945896	-0.73067	0.857623		58.0428	15	3.04048	FALSE
CA5BP1	escape		FALSE	FALSE	FALSE	FALSE	TRUE		18	6	15		lm		0.117104	0.272113	0.430349	NA	0.673061	0.881615	-0.462892	0.697099		56.1064	4	1.10407	TRUE
CA5BP1	escape		TRUE	TRUE	TRUE	TRUE	FALSE		18	6	15		lmer_singular		0.43043	0.34735	1.23918	17.2476	0.231876	1	-0.301614	1.16247		59.4984	26	4.49602	FALSE
CA5BP1	escape		FALSE	TRUE	TRUE	TRUE	FALSE		18	6	15		lmer_singular		0.593504	0.327485	1.81231	18	0.0866535	0.75602	-0.0945157	1.28152		59.0024	23	4	FALSE
CA5BP1	escape		TRUE	FALSE	TRUE	TRUE	FALSE		18	6	15		lmer_singular		0.0995057	0.331108	0.300524	18	0.767221	1	-0.596126	0.795137		60.8202	30	5.81788	FALSE
CA5BP1	escape		FALSE	FALSE	TRUE	TRUE	FALSE		18	6	15		lmer_singular		0.227089	0.229544	0.989303	18	0.335628	0.778654	-0.255166	0.709344		59.0999	24	4.09754	FALSE
CA5BP1	escape		TRUE	TRUE	FALSE	TRUE	FALSE		18	6	15		lmer		0.43043	0.34735	1.23918	17.2476	0.231876	0.92741	-0.301613	1.16247		57.4984	12	2.49602	FALSE
CA5BP1	escape		FALSE	TRUE	FALSE	TRUE	FALSE		18	6	15		lmer_singular		0.593504	0.327485	1.81231	18	0.0866535	0.604686	-0.0945157	1.28152		57.0024	8	2	TRUE
CA5BP1	escape		TRUE	FALSE	FALSE	TRUE	FALSE		18	6	15		lmer_singular		0.0995057	0.331108	0.300524	18	0.767221	0.978485	-0.596126	0.795137		58.8202	19	3.81788	FALSE
CA5BP1	escape		FALSE	FALSE	FALSE	TRUE	FALSE		18	6	15		lmer_singular		0.227089	0.229544	0.989303	18	0.335628	0.624572	-0.255166	0.709344		57.0999	10	2.09754	FALSE
CA5BP1	escape		TRUE	TRUE	TRUE	FALSE	FALSE		18	6	15		lmer_singular		0.416656	0.345116	1.20729	18	0.242945	1	-0.308405	1.14172		57.5248	14	2.52248	FALSE
CA5BP1	escape		FALSE	TRUE	TRUE	FALSE	FALSE		18	6	15		lmer_singular		0.593504	0.327485	1.81231	18	0.0866535	0.820678	-0.0945157	1.28152		57.0024	8	2	TRUE
CA5BP1	escape		TRUE	FALSE	TRUE	FALSE	FALSE		18	6	15		lmer_singular		0.0995057	0.331108	0.300524	18	0.767221	1	-0.596126	0.795137		58.8202	19	3.81788	FALSE
CA5BP1	escape		FALSE	FALSE	TRUE	FALSE	FALSE		18	6	15		lmer_singular		0.227089	0.229544	0.989303	18	0.335628	0.778896	-0.255166	0.709344		57.0999	10	2.09754	FALSE
CA5BP1	escape		TRUE	TRUE	FALSE	FALSE	FALSE		18	6	15		lm		0.416656	0.391325	1.06473	NA	0.305016	0.991417	-0.422652	1.25596		55.5248	3	0.522479	TRUE
CA5BP1	escape		FALSE	TRUE	FALSE	FALSE	FALSE		18	6	15		lm		0.593504	0.358742	1.65441	NA	0.118813	0.818491	-0.171135	1.35814		55.0024	1	0	TRUE
CA5BP1	escape		TRUE	FALSE	FALSE	FALSE	FALSE		18	6	15		lm		0.0995057	0.36271	0.27434	NA	0.787566	0.973935	-0.673593	0.872604		56.8202	6	1.81788	TRUE
CA5BP1	escape		FALSE	FALSE	FALSE	FALSE	FALSE		18	6	15		lm		0.227089	0.243469	0.932724	NA	0.364825	0.658401	-0.289041	0.743219		55.0999	2	0.0975372	TRUE
CACNA1F	silenced		TRUE	TRUE	TRUE	TRUE	TRUE		1	1	1		skipped_n_ind<=3		NA	NA	NA	NA	NA	NA	NA	NA		NA	NA	NA	NA
CACNA1F	silenced		FALSE	TRUE	TRUE	TRUE	TRUE		1	1	1		skipped_n_ind<=3		NA	NA	NA	NA	NA	NA	NA	NA		NA	NA	NA	NA
CACNA1F	silenced		TRUE	FALSE	TRUE	TRUE	TRUE		1	1	1		skipped_n_ind<=3		NA	NA	NA	NA	NA	NA	NA	NA		NA	NA	NA	NA
CACNA1F	silenced		FALSE	FALSE	TRUE	TRUE	TRUE		1	1	1		skipped_n_ind<=3		NA	NA	NA	NA	NA	NA	NA	NA		NA	NA	NA	NA
CACNA1F	silenced		TRUE	TRUE	FALSE	TRUE	TRUE		1	1	1		skipped_n_ind<=3		NA	NA	NA	NA	NA	NA	NA	NA		NA	NA	NA	NA
CACNA1F	silenced		FALSE	TRUE	FALSE	TRUE	TRUE		1	1	1		skipped_n_ind<=3		NA	NA	NA	NA	NA	NA	NA	NA		NA	NA	NA	NA
CACNA1F	silenced		TRUE	FALSE	FALSE	TRUE	TRUE		1	1	1		skipped_n_ind<=3		NA	NA	NA	NA	NA	NA	NA	NA		NA	NA	NA	NA
CACNA1F	silenced		FALSE	FALSE	FALSE	TRUE	TRUE		1	1	1		skipped_n_ind<=3		NA	NA	NA	NA	NA	NA	NA	NA		NA	NA	NA	NA
CACNA1F	silenced		TRUE	TRUE	TRUE	FALSE	TRUE		1	1	1		skipped_n_ind<=3		NA	NA	NA	NA	NA	NA	NA	NA		NA	NA	NA	NA
CACNA1F	silenced		FALSE	TRUE	TRUE	FALSE	TRUE		1	1	1		skipped_n_ind<=3		NA	NA	NA	NA	NA	NA	NA	NA		NA	NA	NA	NA
CACNA1F	silenced		TRUE	FALSE	TRUE	FALSE	TRUE		1	1	1		skipped_n_ind<=3		NA	NA	NA	NA	NA	NA	NA	NA		NA	NA	NA	NA
CACNA1F	silenced		FALSE	FALSE	TRUE	FALSE	TRUE		1	1	1		skipped_n_ind<=3		NA	NA	NA	NA	NA	NA	NA	NA		NA	NA	NA	NA
CACNA1F	silenced		TRUE	TRUE	FALSE	FALSE	TRUE		1	1	1		skipped_n_ind<=3		NA	NA	NA	NA	NA	NA	NA	NA		NA	NA	NA	NA
CACNA1F	silenced		FALSE	TRUE	FALSE	FALSE	TRUE		1	1	1		skipped_n_ind<=3		NA	NA	NA	NA	NA	NA	NA	NA		NA	NA	NA	NA
CACNA1F	silenced		TRUE	FALSE	FALSE	FALSE	TRUE		1	1	1		skipped_n_ind<=3		NA	NA	NA	NA	NA	NA	NA	NA		NA	NA	NA	NA
CACNA1F	silenced		FALSE	FALSE	FALSE	FALSE	TRUE		1	1	1		skipped_n_ind<=3		NA	NA	NA	NA	NA	NA	NA	NA		NA	NA	NA	NA
CACNA1F	silenced		TRUE	TRUE	TRUE	TRUE	FALSE		1	1	1		skipped_n_ind<=3		NA	NA	NA	NA	NA	NA	NA	NA		NA	NA	NA	NA
CACNA1F	silenced		FALSE	TRUE	TRUE	TRUE	FALSE		1	1	1		skipped_n_ind<=3		NA	NA	NA	NA	NA	NA	NA	NA		NA	NA	NA	NA
CACNA1F	silenced		TRUE	FALSE	TRUE	TRUE	FALSE		1	1	1		skipped_n_ind<=3		NA	NA	NA	NA	NA	NA	NA	NA		NA	NA	NA	NA
CACNA1F	silenced		FALSE	FALSE	TRUE	TRUE	FALSE		1	1	1		skipped_n_ind<=3		NA	NA	NA	NA	NA	NA	NA	NA		NA	NA	NA	NA
CACNA1F	silenced		TRUE	TRUE	FALSE	TRUE	FALSE		1	1	1		skipped_n_ind<=3		NA	NA	NA	NA	NA	NA	NA	NA		NA	NA	NA	NA
CACNA1F	silenced		FALSE	TRUE	FALSE	TRUE	FALSE		1	1	1		skipped_n_ind<=3		NA	NA	NA	NA	NA	NA	NA	NA		NA	NA	NA	NA
CACNA1F	silenced		TRUE	FALSE	FALSE	TRUE	FALSE		1	1	1		skipped_n_ind<=3		NA	NA	NA	NA	NA	NA	NA	NA		NA	NA	NA	NA
CACNA1F	silenced		FALSE	FALSE	FALSE	TRUE	FALSE		1	1	1		skipped_n_ind<=3		NA	NA	NA	NA	NA	NA	NA	NA		NA	NA	NA	NA
CACNA1F	silenced		TRUE	TRUE	TRUE	FALSE	FALSE		1	1	1		skipped_n_ind<=3		NA	NA	NA	NA	NA	NA	NA	NA		NA	NA	NA	NA
CACNA1F	silenced		FALSE	TRUE	TRUE	FALSE	FALSE		1	1	1		skipped_n_ind<=3		NA	NA	NA	NA	NA	NA	NA	NA		NA	NA	NA	NA
CACNA1F	silenced		TRUE	FALSE	TRUE	FALSE	FALSE		1	1	1		skipped_n_ind<=3		NA	NA	NA	NA	NA	NA	NA	NA		NA	NA	NA	NA
CACNA1F	silenced		FALSE	FALSE	TRUE	FALSE	FALSE		1	1	1		skipped_n_ind<=3		NA	NA	NA	NA	NA	NA	NA	NA		NA	NA	NA	NA
CACNA1F	silenced		TRUE	TRUE	FALSE	FALSE	FALSE		1	1	1		skipped_n_ind<=3		NA	NA	NA	NA	NA	NA	NA	NA		NA	NA	NA	NA
CACNA1F	silenced		FALSE	TRUE	FALSE	FALSE	FALSE		1	1	1		skipped_n_ind<=3		NA	NA	NA	NA	NA	NA	NA	NA		NA	NA	NA	NA
CACNA1F	silenced		TRUE	FALSE	FALSE	FALSE	FALSE		1	1	1		skipped_n_ind<=3		NA	NA	NA	NA	NA	NA	NA	NA		NA	NA	NA	NA
CACNA1F	silenced		FALSE	FALSE	FALSE	FALSE	FALSE		1	1	1		skipped_n_ind<=3		NA	NA	NA	NA	NA	NA	NA	NA		NA	NA	NA	NA
CAPN6	silenced		TRUE	TRUE	TRUE	TRUE	TRUE		1	1	1		skipped_n_ind<=3		NA	NA	NA	NA	NA	NA	NA	NA		NA	NA	NA	NA
CAPN6	silenced		FALSE	TRUE	TRUE	TRUE	TRUE		1	1	1		skipped_n_ind<=3		NA	NA	NA	NA	NA	NA	NA	NA		NA	NA	NA	NA
CAPN6	silenced		TRUE	FALSE	TRUE	TRUE	TRUE		1	1	1		skipped_n_ind<=3		NA	NA	NA	NA	NA	NA	NA	NA		NA	NA	NA	NA
CAPN6	silenced		FALSE	FALSE	TRUE	TRUE	TRUE		1	1	1		skipped_n_ind<=3		NA	NA	NA	NA	NA	NA	NA	NA		NA	NA	NA	NA
CAPN6	silenced		TRUE	TRUE	FALSE	TRUE	TRUE		1	1	1		skipped_n_ind<=3		NA	NA	NA	NA	NA	NA	NA	NA		NA	NA	NA	NA
CAPN6	silenced		FALSE	TRUE	FALSE	TRUE	TRUE		1	1	1		skipped_n_ind<=3		NA	NA	NA	NA	NA	NA	NA	NA		NA	NA	NA	NA
CAPN6	silenced		TRUE	FALSE	FALSE	TRUE	TRUE		1	1	1		skipped_n_ind<=3		NA	NA	NA	NA	NA	NA	NA	NA		NA	NA	NA	NA
CAPN6	silenced		FALSE	FALSE	FALSE	TRUE	TRUE		1	1	1		skipped_n_ind<=3		NA	NA	NA	NA	NA	NA	NA	NA		NA	NA	NA	NA
CAPN6	silenced		TRUE	TRUE	TRUE	FALSE	TRUE		1	1	1		skipped_n_ind<=3		NA	NA	NA	NA	NA	NA	NA	NA		NA	NA	NA	NA
CAPN6	silenced		FALSE	TRUE	TRUE	FALSE	TRUE		1	1	1		skipped_n_ind<=3		NA	NA	NA	NA	NA	NA	NA	NA		NA	NA	NA	NA
CAPN6	silenced		TRUE	FALSE	TRUE	FALSE	TRUE		1	1	1		skipped_n_ind<=3		NA	NA	NA	NA	NA	NA	NA	NA		NA	NA	NA	NA
CAPN6	silenced		FALSE	FALSE	TRUE	FALSE	TRUE		1	1	1		skipped_n_ind<=3		NA	NA	NA	NA	NA	NA	NA	NA		NA	NA	NA	NA
CAPN6	silenced		TRUE	TRUE	FALSE	FALSE	TRUE		1	1	1		skipped_n_ind<=3		NA	NA	NA	NA	NA	NA	NA	NA		NA	NA	NA	NA
CAPN6	silenced		FALSE	TRUE	FALSE	FALSE	TRUE		1	1	1		skipped_n_ind<=3		NA	NA	NA	NA	NA	NA	NA	NA		NA	NA	NA	NA
[truncated: 13,714 more rows]
